# Supplementary material for: A previous hemorrhagic stroke protects against a subsequent stroke via microglia alternative polarization
Source: Commun Biol. 2022 Jul 2;5:654. doi: 10.1038/s42003-022-03621-4 (PMC9250506; doi:10.1038/s42003-022-03621-4)
Supplement: Supplementary file 4 — Supplementary Data 1 [file 42003_2022_3621_MOESM4_ESM.txt]

Fig 1b: Survival curve
Day	Control	Previous stroke		
2	1			
2	1			
4	1			
4	1			
5	1			
6	1			
5	1			
6	1			
7	0			
7	0			
7	0			
7	0			
7	0			
7	0			
7	0			
7	0			
7	0			
7	0			
7	0			
7	0			
				
4		1		
6		1		
7		0		
7		0		
7		0		
7		0		
7		0		
7		0		
7		0		
7		0		
7		0		
7		0		
7		0		
7		0		
7		0		
7		0		
7		0		
7		0		
				
				
				1=death
				0=survive

Fig 1c:Body weight
Day	Control								Previous stroke								Sham								Mini-stroke only							
0	27	25	26	25	26	24	24	25	25	24	26	27	26	25	24	26	26	26	27	25	26				25	25	26					
1	25	22	23	23	22	23	21	22	23	22	23	24	23	22	23	24	25	25	26	25	25				25	25	25					
3	20	21	23	22	19	18	19	20	22	23	23	25	24	22	20	23	25	25	25	24	25				24	24	25					
5	22	22	23	23	21	20	19	21	24	23	24	24	23	23	22	23	26	26	26	25	24				25	25	25					
7	23	22	22	23	22	21	21	20	24	24	23	23	24	24	21	20	25	25	25	26	25				24	24	25					


Fig 1d: mNSS score
Day	Control										Previous stroke										Sham										Mini-stroke only									
1	7	7	8	10	8	7	8	8	9	8	7	8	9	7	8	7	8	7	7	8	1	2	0	0							1	1	2	1						
3	7	5	6	6	6	8	6	6	6	6	5	4	6	5	6	5	4	6	5	7	1	1	0	0							1	1	1	0						
5	7	6	4	6	5	7	6	4	7	6	4	3	4	6	5	4	4	4	6	5	0	1	0	0							0	0	1	1						
7	7	6	3	4	4	7	6	3	4	5	3	0	4	1	3	3	2	0	1	4	0	0	0	0							1	0	0	0						


Fig 1e: Rotarod
Day	Control									Previous stroke									Sham									Past mini-stroke only								
1	22.94	9.9084	26.1976	27.92	24.2	25.63	27.95	23.57	15.58	28.5	23.35	26.52	29.87	30.51	28.53	16.25	25.16		201.24	235.67								233.67	213.18							
3	33.06	36.08	38.41	48.31	41.78	46.91	44.16	36.94	45.56	65.66	66.41	67.02	54.74	59.7	61.09	68.09	74.77		219.02	210.2								248.36	222.9							
5	48.99	52.92	71.84	75.66	74.27	62.62	48.02	98.89	73.7	113.48	90.77	113.68	151.13	115.75	112.97	116.97	132.14		252.4	212.97								227.24	211.78							
7	104.28	112.59	119.39	119.02	130.38	166.88	137.81	155.53	114.09	226.59	208.36	221.44	231.01	214.6	201.24	177.89	163.03		232.8	228.41								234.17	202.56							


Fig 2b: Sectioning volume
Day	Control				Previous stroke			
1	22.6235	19.87313			23.4568	21.897		
3	15.42166	16.13647	16.46618		14.47305	14.17882	12.6295	
5	12.114	11.5015	10.8175		9.10222	7.671445	6.2765	
7	10.727	8.1235	9.304	8.646337	3.260045	6.25	4.05821	5.680952


Fig 3b: MRI lesion volume
Day	Control											Previous stroke										
1	100	100	100	100	100							100	100	100	100	100						
3	92.56255	92.48626	97.65214	95.39544	91.75566							62.78438	59.76375	67.90235	67.95683	59.65365						
5	78.45752	82.96204	75.984	85.72931	78.0135							64.05803	52.75437	66.789	54.37374	48.75842						
7	74.5964	61.08516	53.13632	81.90021	44.2954							44.80999	51.57039	64.23683	50.28628	51.87904						

Fig 4b_Source data
Experiment Name:	Exp_20191223_new 5 colors																																																												
																																																													
Tube Name:	Sample ID:	All Events 	P1 Events	P2 Events	Q2-UR Events	Q2-UL Events	Q2-LL Events	Q2-LR Events	Q3-UR Events	Q3-UL Events	Q3-LL Events	Q3-LR Events	P3 Events	Q1-UR Events	Q1-UL Events	Q1-LL Events	Q1-LR Events	Q4-UR Events	Q4-UL Events	Q4-LL Events	Q4-LR Events	All Events  % Total	P1 % Total	P2 % Total	Q2-UR % Total	Q2-UL % Total	Q2-LL % Total	Q2-LR % Total	Q3-UR % Total	Q3-UL % Total	Q3-LL % Total	Q3-LR % Total	P3 % Total	Q1-UR % Total	Q1-UL % Total	Q1-LL % Total	Q1-LR % Total	Q4-UR % Total	Q4-UL % Total	Q4-LL % Total	Q4-LR % Total	All Events  % Parent	P1 % Parent	P2 % Parent	Q2-UR % Parent	Q2-UL % Parent	Q2-LL % Parent	Q2-LR % Parent	Q3-UR % Parent	Q3-UL % Parent	Q3-LL % Parent	Q3-LR % Parent	P3 % Parent	Q1-UR % Parent	Q1-UL % Parent	Q1-LL % Parent	Q1-LR % Parent	Q4-UR % Parent	Q4-UL % Parent	Q4-LL % Parent	Q4-LR % Parent
FMO-CD45		17768	1297	447	0	0	397	50	0	0	359	88	447	34	50	358	5	0	0	0	0	100.00%	7.30%	2.52%	0.00%	0.00%	2.23%	0.28%	0.00%	0.00%	2.02%	0.50%	2.52%	0.19%	0.28%	2.01%	0.03%	####	####	####	####	100.00%	7.30%	34.46%	0.00%	0.00%	88.81%	11.19%	0.00%	0.00%	80.31%	19.69%	100.00%	7.61%	11.19%	80.09%	1.12%	####	####	####	####
A11'R__		230568	21605	1921	0	0	1892	15	0	0	1772	135	1907	5	106	1790	6	0	0	0	0	100.00%	9.37%	0.83%	0.00%	0.00%	0.82%	0.01%	0.00%	0.00%	0.77%	0.06%	0.83%	0.00%	0.05%	0.78%	0.00%	####	####	####	####	100.00%	9.37%	8.89%	0.00%	0.00%	99.21%	0.79%	0.00%	0.00%	92.92%	7.08%	99.27%	0.26%	5.56%	93.86%	0.31%	####	####	####	####
FMO-CD11b		55160	3319	1319	0	0	1041	273	0	0	921	393	1314	235	149	917	13	0	0	0	0	100.00%	6.02%	2.39%	0.00%	0.00%	1.89%	0.49%	0.00%	0.00%	1.67%	0.71%	2.38%	0.43%	0.27%	1.66%	0.02%	####	####	####	####	100.00%	6.02%	39.74%	0.00%	0.00%	79.22%	20.78%	0.00%	0.00%	70.09%	29.91%	99.62%	17.88%	11.34%	69.79%	0.99%	####	####	####	####
blank		24522	599	2	0	0	2	0	0	0	2	0	2	0	0	2	0	0	0	0	0	100.00%	2.44%	0.01%	0.00%	0.00%	0.01%	0.00%	0.00%	0.00%	0.01%	0.00%	0.01%	0.00%	0.00%	0.01%	0.00%	####	####	####	####	100.00%	2.44%	0.33%	0.00%	0.00%	100.00%	0.00%	0.00%	0.00%	100.00%	0.00%	100.00%	0.00%	0.00%	100.00%	0.00%	####	####	####	####
FMO-CD1632		108248	6491	1898	0	0	975	17	0	0	793	199	992	4	188	795	5	0	0	0	0	100.00%	6.00%	1.75%	0.00%	0.00%	0.90%	0.02%	0.00%	0.00%	0.73%	0.18%	0.92%	0.00%	0.17%	0.73%	0.00%	####	####	####	####	100.00%	6.00%	29.24%	0.00%	0.00%	98.29%	1.71%	0.00%	0.00%	79.94%	20.06%	52.27%	0.40%	18.95%	80.14%	0.50%	####	####	####	####
A11R__		163019	7073	2387	0	0	1703	677	0	0	1570	810	2380	620	172	1578	10	0	0	0	0	100.00%	4.34%	1.46%	0.00%	0.00%	1.04%	0.42%	0.00%	0.00%	0.96%	0.50%	1.46%	0.38%	0.11%	0.97%	0.01%	####	####	####	####	100.00%	4.34%	33.75%	0.00%	0.00%	71.55%	28.45%	0.00%	0.00%	65.97%	34.03%	99.71%	26.05%	7.23%	66.30%	0.42%	####	####	####	####
FMO-CD206		102523	6330	2437	0	0	1668	762	0	0	2405	25	2430	10	11	1688	721	0	0	0	0	100.00%	6.17%	2.38%	0.00%	0.00%	1.63%	0.74%	0.00%	0.00%	2.35%	0.02%	2.37%	0.01%	0.01%	1.65%	0.70%	####	####	####	####	100.00%	6.17%	38.50%	0.00%	0.00%	68.64%	31.36%	0.00%	0.00%	98.97%	1.03%	99.71%	0.41%	0.45%	69.47%	29.67%	####	####	####	####
A11'R		84276	5075	767	0	0	757	8	0	0	725	40	765	2	23	737	3	0	0	0	0	100.00%	6.02%	0.91%	0.00%	0.00%	0.90%	0.01%	0.00%	0.00%	0.86%	0.05%	0.91%	0.00%	0.03%	0.87%	0.00%	####	####	####	####	100.00%	6.02%	15.11%	0.00%	0.00%	98.95%	1.05%	0.00%	0.00%	94.77%	5.23%	99.74%	0.26%	3.01%	96.34%	0.39%	####	####	####	####
A11'L		159965	9440	1585	0	0	1345	239	0	0	1197	387	1584	221	144	1216	3	0	0	0	0	100.00%	5.90%	0.99%	0.00%	0.00%	0.84%	0.15%	0.00%	0.00%	0.75%	0.24%	0.99%	0.14%	0.09%	0.76%	0.00%	####	####	####	####	100.00%	5.90%	16.79%	0.00%	0.00%	84.91%	15.09%	0.00%	0.00%	75.57%	24.43%	99.94%	13.95%	9.09%	76.77%	0.19%	####	####	####	####
A11L		389412	30324	1679	0	0	1651	20	0	0	1578	93	1671	5	69	1592	5	0	0	0	0	100.00%	7.79%	0.43%	0.00%	0.00%	0.42%	0.01%	0.00%	0.00%	0.41%	0.02%	0.43%	0.00%	0.02%	0.41%	0.00%	####	####	####	####	100.00%	7.79%	5.54%	0.00%	0.00%	98.80%	1.20%	0.00%	0.00%	94.43%	5.57%	99.52%	0.30%	4.13%	95.27%	0.30%	####	####	####	####
A12'R		280221	20308	2704	0	0	2667	20	0	0	2291	396	2687	11	344	2329	3	0	0	0	0	100.00%	7.25%	0.96%	0.00%	0.00%	0.95%	0.01%	0.00%	0.00%	0.82%	0.14%	0.96%	0.00%	0.12%	0.83%	0.00%	####	####	####	####	100.00%	7.25%	13.31%	0.00%	0.00%	99.26%	0.74%	0.00%	0.00%	85.26%	14.74%	99.37%	0.41%	12.80%	86.68%	0.11%	####	####	####	####
A12R		41488	7779	4095	0	0	3895	86	0	0	3388	593	3981	64	497	3419	1	0	0	0	0	100.00%	18.75%	9.87%	0.00%	0.00%	9.39%	0.21%	0.00%	0.00%	8.17%	1.43%	9.60%	0.15%	1.20%	8.24%	0.00%	####	####	####	####	100.00%	18.75%	52.64%	0.00%	0.00%	97.84%	2.16%	0.00%	0.00%	85.10%	14.90%	97.22%	1.61%	12.48%	85.88%	0.03%	####	####	####	####
A12'L		160312	17972	3017	0	0	2998	5	0	0	2561	442	3003	2	396	2604	1	0	0	0	0	100.00%	11.21%	1.88%	0.00%	0.00%	1.87%	0.00%	0.00%	0.00%	1.60%	0.28%	1.87%	0.00%	0.25%	1.62%	0.00%	####	####	####	####	100.00%	11.21%	16.79%	0.00%	0.00%	99.83%	0.17%	0.00%	0.00%	85.28%	14.72%	99.54%	0.07%	13.19%	86.71%	0.03%	####	####	####	####
A12L		163029	13451	3161	0	0	3147	9	0	0	2894	262	3156	4	219	2929	4	0	0	0	0	100.00%	8.25%	1.94%	0.00%	0.00%	1.93%	0.01%	0.00%	0.00%	1.78%	0.16%	1.94%	0.00%	0.13%	1.80%	0.00%	####	####	####	####	100.00%	8.25%	23.50%	0.00%	0.00%	99.71%	0.29%	0.00%	0.00%	91.70%	8.30%	99.84%	0.13%	6.94%	92.81%	0.13%	####	####	####	####
No perm A12'R		32729	1599	134	0	0	134	0	0	0	133	1	134	0	0	134	0	0	0	0	0	100.00%	4.89%	0.41%	0.00%	0.00%	0.41%	0.00%	0.00%	0.00%	0.41%	0.00%	0.41%	0.00%	0.00%	0.41%	0.00%	####	####	####	####	100.00%	4.89%	8.38%	0.00%	0.00%	100.00%	0.00%	0.00%	0.00%	99.25%	0.75%	100.00%	0.00%	0.00%	100.00%	0.00%	####	####	####	####
No perm A12'R1		97070	461	260	0	0	260	0	0	0	257	3	260	0	1	259	0	0	0	0	0	100.00%	0.47%	0.27%	0.00%	0.00%	0.27%	0.00%	0.00%	0.00%	0.26%	0.00%	0.27%	0.00%	0.00%	0.27%	0.00%	####	####	####	####	100.00%	0.47%	56.40%	0.00%	0.00%	100.00%	0.00%	0.00%	0.00%	98.85%	1.15%	100.00%	0.00%	0.38%	99.62%	0.00%	####	####	####	####
blank1		70589	1479	5	0	0	5	0	0	0	5	0	5	0	0	5	0	0	0	0	0	100.00%	2.10%	0.01%	0.00%	0.00%	0.01%	0.00%	0.00%	0.00%	0.01%	0.00%	0.01%	0.00%	0.00%	0.01%	0.00%	####	####	####	####	100.00%	2.10%	0.34%	0.00%	0.00%	100.00%	0.00%	0.00%	0.00%	100.00%	0.00%	100.00%	0.00%	0.00%	100.00%	0.00%	####	####	####	####
A13'R_		78	7	0	0	0	0	0	0	0	0	0	0	0	0	0	0	0	0	0	0	100.00%	8.97%	0.00%	0.00%	0.00%	0.00%	0.00%	0.00%	0.00%	0.00%	0.00%	0.00%	0.00%	0.00%	0.00%	0.00%	####	####	####	####	100.00%	8.97%	0.00%	####	####	####	####	####	####	####	####	####	####	####	####	####	####	####	####	####
A13'R		44432	4494	301	0	0	298	3	0	0	235	66	301	1	55	245	0	0	0	0	0	100.00%	10.11%	0.68%	0.00%	0.00%	0.67%	0.01%	0.00%	0.00%	0.53%	0.15%	0.68%	0.00%	0.12%	0.55%	0.00%	####	####	####	####	100.00%	10.11%	6.70%	0.00%	0.00%	99.00%	1.00%	0.00%	0.00%	78.07%	21.93%	100.00%	0.33%	18.27%	81.40%	0.00%	####	####	####	####
A13'R1		25016	2471	209	0	0	205	4	0	0	156	53	209	1	44	163	1	0	0	0	0	100.00%	9.88%	0.84%	0.00%	0.00%	0.82%	0.02%	0.00%	0.00%	0.62%	0.21%	0.84%	0.00%	0.18%	0.65%	0.00%	####	####	####	####	100.00%	9.88%	8.46%	0.00%	0.00%	98.09%	1.91%	0.00%	0.00%	74.64%	25.36%	100.00%	0.48%	21.05%	77.99%	0.48%	####	####	####	####
A13R		182197	7857	606	0	0	570	30	0	0	495	105	600	18	75	502	5	0	0	0	0	100.00%	4.31%	0.33%	0.00%	0.00%	0.31%	0.02%	0.00%	0.00%	0.27%	0.06%	0.33%	0.01%	0.04%	0.28%	0.00%	####	####	####	####	100.00%	4.31%	7.71%	0.00%	0.00%	95.00%	5.00%	0.00%	0.00%	82.50%	17.50%	99.01%	3.00%	12.50%	83.67%	0.83%	####	####	####	####
A14'R		230942	10279	795	0	0	784	11	0	0	674	121	795	1	84	703	7	0	0	0	0	100.00%	4.45%	0.34%	0.00%	0.00%	0.34%	0.00%	0.00%	0.00%	0.29%	0.05%	0.34%	0.00%	0.04%	0.30%	0.00%	####	####	####	####	100.00%	4.45%	7.73%	0.00%	0.00%	98.62%	1.38%	0.00%	0.00%	84.78%	15.22%	100.00%	0.13%	10.57%	88.43%	0.88%	####	####	####	####
A14R		110642	9978	853	0	0	835	18	0	0	707	146	853	4	126	717	6	0	0	0	0	100.00%	9.02%	0.77%	0.00%	0.00%	0.75%	0.02%	0.00%	0.00%	0.64%	0.13%	0.77%	0.00%	0.11%	0.65%	0.01%	####	####	####	####	100.00%	9.02%	8.55%	0.00%	0.00%	97.89%	2.11%	0.00%	0.00%	82.88%	17.12%	100.00%	0.47%	14.77%	84.06%	0.70%	####	####	####	####
A13'L		101309	5324	605	0	0	598	7	0	0	527	78	605	0	65	537	3	0	0	0	0	100.00%	5.26%	0.60%	0.00%	0.00%	0.59%	0.01%	0.00%	0.00%	0.52%	0.08%	0.60%	0.00%	0.06%	0.53%	0.00%	####	####	####	####	100.00%	5.26%	11.36%	0.00%	0.00%	98.84%	1.16%	0.00%	0.00%	87.11%	12.89%	100.00%	0.00%	10.74%	88.76%	0.50%	####	####	####	####
A13L		255449	17767	600	0	0	590	8	0	0	515	83	598	3	60	533	2	0	0	0	0	100.00%	6.96%	0.23%	0.00%	0.00%	0.23%	0.00%	0.00%	0.00%	0.20%	0.03%	0.23%	0.00%	0.02%	0.21%	0.00%	####	####	####	####	100.00%	6.96%	3.38%	0.00%	0.00%	98.66%	1.34%	0.00%	0.00%	86.12%	13.88%	99.67%	0.50%	10.03%	89.13%	0.33%	####	####	####	####
A14'L		202916	12583	734	0	0	708	25	0	0	619	114	733	4	85	634	10	0	0	0	0	100.00%	6.20%	0.36%	0.00%	0.00%	0.35%	0.01%	0.00%	0.00%	0.31%	0.06%	0.36%	0.00%	0.04%	0.31%	0.00%	####	####	####	####	100.00%	6.20%	5.83%	0.00%	0.00%	96.59%	3.41%	0.00%	0.00%	84.45%	15.55%	99.86%	0.55%	11.60%	86.49%	1.36%	####	####	####	####
A14L		44196	2718	715	0	0	699	14	0	0	609	104	713	1	79	625	8	0	0	0	0	100.00%	6.15%	1.62%	0.00%	0.00%	1.58%	0.03%	0.00%	0.00%	1.38%	0.24%	1.61%	0.00%	0.18%	1.41%	0.02%	####	####	####	####	100.00%	6.15%	26.31%	0.00%	0.00%	98.04%	1.96%	0.00%	0.00%	85.41%	14.59%	99.72%	0.14%	11.08%	87.66%	1.12%	####	####	####	####
A15'R		271388	9438	374	0	0	366	6	0	0	322	50	372	3	40	326	3	0	0	0	0	100.00%	3.48%	0.14%	0.00%	0.00%	0.13%	0.00%	0.00%	0.00%	0.12%	0.02%	0.14%	0.00%	0.01%	0.12%	0.00%	####	####	####	####	100.00%	3.48%	3.96%	0.00%	0.00%	98.39%	1.61%	0.00%	0.00%	86.56%	13.44%	99.47%	0.81%	10.75%	87.63%	0.81%	####	####	####	####
A15R		250725	6018	305	0	0	299	6	0	0	279	26	305	1	19	282	3	0	0	0	0	100.00%	2.40%	0.12%	0.00%	0.00%	0.12%	0.00%	0.00%	0.00%	0.11%	0.01%	0.12%	0.00%	0.01%	0.11%	0.00%	####	####	####	####	100.00%	2.40%	5.07%	0.00%	0.00%	98.03%	1.97%	0.00%	0.00%	91.48%	8.52%	100.00%	0.33%	6.23%	92.46%	0.98%	####	####	####	####
A15'L		337968	9827	370	0	0	367	2	0	0	351	18	369	1	13	354	1	0	0	0	0	100.00%	2.91%	0.11%	0.00%	0.00%	0.11%	0.00%	0.00%	0.00%	0.10%	0.01%	0.11%	0.00%	0.00%	0.10%	0.00%	####	####	####	####	100.00%	2.91%	3.77%	0.00%	0.00%	99.46%	0.54%	0.00%	0.00%	95.12%	4.88%	99.73%	0.27%	3.52%	95.93%	0.27%	####	####	####	####
A15L		177318	5603	300	0	0	291	8	0	0	272	27	299	6	15	278	0	0	0	0	0	100.00%	3.16%	0.17%	0.00%	0.00%	0.16%	0.00%	0.00%	0.00%	0.15%	0.02%	0.17%	0.00%	0.01%	0.16%	0.00%	####	####	####	####	100.00%	3.16%	5.35%	0.00%	0.00%	97.32%	2.68%	0.00%	0.00%	90.97%	9.03%	99.67%	2.01%	5.02%	92.98%	0.00%	####	####	####	####
blank2		80888	442	33	0	0	33	0	0	0	32	1	33	0	1	32	0	0	0	0	0	100.00%	0.55%	0.04%	0.00%	0.00%	0.04%	0.00%	0.00%	0.00%	0.04%	0.00%	0.04%	0.00%	0.00%	0.04%	0.00%	####	####	####	####	100.00%	0.55%	7.47%	0.00%	0.00%	100.00%	0.00%	0.00%	0.00%	96.97%	3.03%	100.00%	0.00%	3.03%	96.97%	0.00%	####	####	####	####
FITC mouse		219284	7514	250	0	0	249	1	0	0	242	8	250	0	4	245	1	0	0	0	0	100.00%	3.43%	0.11%	0.00%	0.00%	0.11%	0.00%	0.00%	0.00%	0.11%	0.00%	0.11%	0.00%	0.00%	0.11%	0.00%	####	####	####	####	100.00%	3.43%	3.33%	0.00%	0.00%	99.60%	0.40%	0.00%	0.00%	96.80%	3.20%	100.00%	0.00%	1.60%	98.00%	0.40%	####	####	####	####
N4'R_		51798	7978	1910	0	0	1908	2	0	0	1880	30	1910	0	23	1887	0	0	0	0	0	100.00%	15.40%	3.69%	0.00%	0.00%	3.68%	0.00%	0.00%	0.00%	3.63%	0.06%	3.69%	0.00%	0.04%	3.64%	0.00%	####	####	####	####	100.00%	15.40%	23.94%	0.00%	0.00%	99.90%	0.10%	0.00%	0.00%	98.43%	1.57%	100.00%	0.00%	1.20%	98.80%	0.00%	####	####	####	####
N1R		477287	41813	1581	0	0	1576	5	0	0	1540	41	1581	10	22	1532	17	0	0	0	0	100.00%	8.76%	0.33%	0.00%	0.00%	0.33%	0.00%	0.00%	0.00%	0.32%	0.01%	0.33%	0.00%	0.00%	0.32%	0.00%	####	####	####	####	100.00%	8.76%	3.78%	0.00%	0.00%	99.68%	0.32%	0.00%	0.00%	97.41%	2.59%	100.00%	0.63%	1.39%	96.90%	1.08%	####	####	####	####
N1'R		269177	38155	1174	0	0	1168	0	0	0	1140	28	1168	8	12	1138	10	0	0	0	0	100.00%	14.17%	0.44%	0.00%	0.00%	0.43%	0.00%	0.00%	0.00%	0.42%	0.01%	0.43%	0.00%	0.00%	0.42%	0.00%	####	####	####	####	100.00%	14.17%	3.08%	0.00%	0.00%	100.00%	0.00%	0.00%	0.00%	97.60%	2.40%	99.49%	0.68%	1.03%	97.43%	0.86%	####	####	####	####
N2R		758540	126784	6681	0	0	6672	8	0	0	6617	63	6680	25	23	6519	113	0	0	0	0	100.00%	16.71%	0.88%	0.00%	0.00%	0.88%	0.00%	0.00%	0.00%	0.87%	0.01%	0.88%	0.00%	0.00%	0.86%	0.01%	####	####	####	####	100.00%	16.71%	5.27%	0.00%	0.00%	99.88%	0.12%	0.00%	0.00%	99.06%	0.94%	99.99%	0.37%	0.34%	97.59%	1.69%	####	####	####	####
N2'R		356292	43329	3138	0	0	3132	6	0	0	3076	62	3138	16	33	2994	95	0	0	0	0	100.00%	12.16%	0.88%	0.00%	0.00%	0.88%	0.00%	0.00%	0.00%	0.86%	0.02%	0.88%	0.00%	0.01%	0.84%	0.03%	####	####	####	####	100.00%	12.16%	7.24%	0.00%	0.00%	99.81%	0.19%	0.00%	0.00%	98.02%	1.98%	100.00%	0.51%	1.05%	95.41%	3.03%	####	####	####	####
N3R		489582	54777	11586	0	0	11577	9	0	0	11474	112	11586	42	44	11080	420	0	0	0	0	100.00%	11.19%	2.37%	0.00%	0.00%	2.36%	0.00%	0.00%	0.00%	2.34%	0.02%	2.37%	0.01%	0.01%	2.26%	0.09%	####	####	####	####	100.00%	11.19%	21.15%	0.00%	0.00%	99.92%	0.08%	0.00%	0.00%	99.03%	0.97%	100.00%	0.36%	0.38%	95.63%	3.63%	####	####	####	####
N3'R		1378648	133318	14513	0	0	14493	20	0	0	14374	139	14513	67	45	13671	730	0	0	0	0	100.00%	9.67%	1.05%	0.00%	0.00%	1.05%	0.00%	0.00%	0.00%	1.04%	0.01%	1.05%	0.00%	0.00%	0.99%	0.05%	####	####	####	####	100.00%	9.67%	10.89%	0.00%	0.00%	99.86%	0.14%	0.00%	0.00%	99.04%	0.96%	100.00%	0.46%	0.31%	94.20%	5.03%	####	####	####	####
N4R		711205	112170	29140	0	0	29101	38	0	0	28694	445	29139	201	157	27289	1492	0	0	0	0	100.00%	15.77%	4.10%	0.00%	0.00%	4.09%	0.01%	0.00%	0.00%	4.03%	0.06%	4.10%	0.03%	0.02%	3.84%	0.21%	####	####	####	####	100.00%	15.77%	25.98%	0.00%	0.00%	99.87%	0.13%	0.00%	0.00%	98.47%	1.53%	100.00%	0.69%	0.54%	93.65%	5.12%	####	####	####	####
N4'R		582140	82369	22582	0	0	22555	27	0	0	22346	236	22582	108	79	21395	1000	0	0	0	0	100.00%	14.15%	3.88%	0.00%	0.00%	3.87%	0.00%	0.00%	0.00%	3.84%	0.04%	3.88%	0.02%	0.01%	3.68%	0.17%	####	####	####	####	100.00%	14.15%	27.42%	0.00%	0.00%	99.88%	0.12%	0.00%	0.00%	98.95%	1.05%	100.00%	0.48%	0.35%	94.74%	4.43%	####	####	####	####
blank3		2507	1148	0	0	0	0	0	0	0	0	0	0	0	0	0	0	0	0	0	0	100.00%	45.79%	0.00%	0.00%	0.00%	0.00%	0.00%	0.00%	0.00%	0.00%	0.00%	0.00%	0.00%	0.00%	0.00%	0.00%	####	####	####	####	100.00%	45.79%	0.00%	####	####	####	####	####	####	####	####	####	####	####	####	####	####	####	####	####
N1L		729935	96101	4583	0	0	4574	8	0	0	4520	62	4582	28	21	4272	261	0	0	0	0	100.00%	13.17%	0.63%	0.00%	0.00%	0.63%	0.00%	0.00%	0.00%	0.62%	0.01%	0.63%	0.00%	0.00%	0.59%	0.04%	####	####	####	####	100.00%	13.17%	4.77%	0.00%	0.00%	99.83%	0.17%	0.00%	0.00%	98.65%	1.35%	99.98%	0.61%	0.46%	93.23%	5.70%	####	####	####	####
N1'L		93694	11752	448	0	0	446	0	0	0	437	9	446	4	2	403	37	0	0	0	0	100.00%	12.54%	0.48%	0.00%	0.00%	0.48%	0.00%	0.00%	0.00%	0.47%	0.01%	0.48%	0.00%	0.00%	0.43%	0.04%	####	####	####	####	100.00%	12.54%	3.81%	0.00%	0.00%	100.00%	0.00%	0.00%	0.00%	97.98%	2.02%	99.55%	0.90%	0.45%	90.36%	8.30%	####	####	####	####
N1'L_		594654	112013	4608	0	0	4592	7	0	0	4545	54	4599	23	16	4371	189	0	0	0	0	100.00%	18.84%	0.77%	0.00%	0.00%	0.77%	0.00%	0.00%	0.00%	0.76%	0.01%	0.77%	0.00%	0.00%	0.74%	0.03%	####	####	####	####	100.00%	18.84%	4.11%	0.00%	0.00%	99.85%	0.15%	0.00%	0.00%	98.83%	1.17%	99.80%	0.50%	0.35%	95.04%	4.11%	####	####	####	####
N2L		1566286	237236	15705	0	0	15656	49	0	0	15445	260	15705	145	54	14356	1150	0	0	0	0	100.00%	15.15%	1.00%	0.00%	0.00%	1.00%	0.00%	0.00%	0.00%	0.99%	0.02%	1.00%	0.01%	0.00%	0.92%	0.07%	####	####	####	####	100.00%	15.15%	6.62%	0.00%	0.00%	99.69%	0.31%	0.00%	0.00%	98.34%	1.66%	100.00%	0.92%	0.34%	91.41%	7.32%	####	####	####	####
N2'L		1219543	191948	21775	0	0	21730	44	0	0	21539	235	21774	120	63	20553	1038	0	0	0	0	100.00%	15.74%	1.79%	0.00%	0.00%	1.78%	0.00%	0.00%	0.00%	1.77%	0.02%	1.79%	0.01%	0.01%	1.69%	0.09%	####	####	####	####	100.00%	15.74%	11.34%	0.00%	0.00%	99.80%	0.20%	0.00%	0.00%	98.92%	1.08%	100.00%	0.55%	0.29%	94.39%	4.77%	####	####	####	####
N3L		1478836	136586	19010	0	0	18963	32	0	0	18672	323	18995	157	105	17490	1243	0	0	0	0	100.00%	9.24%	1.29%	0.00%	0.00%	1.28%	0.00%	0.00%	0.00%	1.26%	0.02%	1.28%	0.01%	0.01%	1.18%	0.08%	####	####	####	####	100.00%	9.24%	13.92%	0.00%	0.00%	99.83%	0.17%	0.00%	0.00%	98.30%	1.70%	99.92%	0.83%	0.55%	92.08%	6.54%	####	####	####	####
N3'L		2005309	225112	31804	0	0	31757	42	0	0	31507	292	31799	117	103	30203	1376	0	0	0	0	100.00%	11.23%	1.59%	0.00%	0.00%	1.58%	0.00%	0.00%	0.00%	1.57%	0.01%	1.59%	0.01%	0.01%	1.51%	0.07%	####	####	####	####	100.00%	11.23%	14.13%	0.00%	0.00%	99.87%	0.13%	0.00%	0.00%	99.08%	0.92%	99.98%	0.37%	0.32%	94.98%	4.33%	####	####	####	####
N4L		947252	111358	21334	0	0	21277	43	0	0	21007	313	21320	130	127	19887	1176	0	0	0	0	100.00%	11.76%	2.25%	0.00%	0.00%	2.25%	0.00%	0.00%	0.00%	2.22%	0.03%	2.25%	0.01%	0.01%	2.10%	0.12%	####	####	####	####	100.00%	11.76%	19.16%	0.00%	0.00%	99.80%	0.20%	0.00%	0.00%	98.53%	1.47%	99.93%	0.61%	0.60%	93.28%	5.52%	####	####	####	####
N4'L		2940381	275296	32176	0	0	32128	46	0	0	31839	335	32174	157	93	30198	1726	0	0	0	0	100.00%	9.36%	1.09%	0.00%	0.00%	1.09%	0.00%	0.00%	0.00%	1.08%	0.01%	1.09%	0.01%	0.00%	1.03%	0.06%	####	####	####	####	100.00%	9.36%	11.69%	0.00%	0.00%	99.86%	0.14%	0.00%	0.00%	98.96%	1.04%	99.99%	0.49%	0.29%	93.86%	5.36%	####	####	####	####
A16R		190205	38141	480	0	0	419	60	0	0	467	12	479	5	5	217	252	0	0	0	0	100.00%	20.05%	0.25%	0.00%	0.00%	0.22%	0.03%	0.00%	0.00%	0.25%	0.01%	0.25%	0.00%	0.00%	0.11%	0.13%	####	####	####	####	100.00%	20.05%	1.26%	0.00%	0.00%	87.47%	12.53%	0.00%	0.00%	97.49%	2.51%	99.79%	1.04%	1.04%	45.30%	52.61%	####	####	####	####
A16'R_		9876	2309	263	0	0	215	48	0	0	252	11	263	6	4	101	152	0	0	0	0	100.00%	23.38%	2.66%	0.00%	0.00%	2.18%	0.49%	0.00%	0.00%	2.55%	0.11%	2.66%	0.06%	0.04%	1.02%	1.54%	####	####	####	####	100.00%	23.38%	11.39%	0.00%	0.00%	81.75%	18.25%	0.00%	0.00%	95.82%	4.18%	100.00%	2.28%	1.52%	38.40%	57.79%	####	####	####	####
A16'R		12047	2840	340	0	0	298	42	0	0	328	12	340	7	4	152	177	0	0	0	0	100.00%	23.57%	2.82%	0.00%	0.00%	2.47%	0.35%	0.00%	0.00%	2.72%	0.10%	2.82%	0.06%	0.03%	1.26%	1.47%	####	####	####	####	100.00%	23.57%	11.97%	0.00%	0.00%	87.65%	12.35%	0.00%	0.00%	96.47%	3.53%	100.00%	2.06%	1.18%	44.71%	52.06%	####	####	####	####
A16'R1		63	18	2	0	0	1	1	0	0	2	0	2	0	0	0	2	0	0	0	0	100.00%	28.57%	3.17%	0.00%	0.00%	1.59%	1.59%	0.00%	0.00%	3.17%	0.00%	3.17%	0.00%	0.00%	0.00%	3.17%	####	####	####	####	100.00%	28.57%	11.11%	0.00%	0.00%	50.00%	50.00%	0.00%	0.00%	100.00%	0.00%	100.00%	0.00%	0.00%	0.00%	100.00%	####	####	####	####
A17R		192262	24534	3087	0	0	734	83	0	0	748	69	817	13	44	417	343	0	0	0	0	100.00%	12.76%	1.61%	0.00%	0.00%	0.38%	0.04%	0.00%	0.00%	0.39%	0.04%	0.42%	0.01%	0.02%	0.22%	0.18%	####	####	####	####	100.00%	12.76%	12.58%	0.00%	0.00%	89.84%	10.16%	0.00%	0.00%	91.55%	8.45%	26.47%	1.59%	5.39%	51.04%	41.98%	####	####	####	####
A17'R		70298	12143	3599	0	0	900	89	0	0	893	96	989	14	67	562	346	0	0	0	0	100.00%	17.27%	5.12%	0.00%	0.00%	1.28%	0.13%	0.00%	0.00%	1.27%	0.14%	1.41%	0.02%	0.10%	0.80%	0.49%	####	####	####	####	100.00%	17.27%	29.64%	0.00%	0.00%	91.00%	9.00%	0.00%	0.00%	90.29%	9.71%	27.48%	1.42%	6.77%	56.83%	34.98%	####	####	####	####
A16L		64715	10176	498	0	0	432	66	0	0	484	14	498	4	8	215	271	0	0	0	0	100.00%	15.72%	0.77%	0.00%	0.00%	0.67%	0.10%	0.00%	0.00%	0.75%	0.02%	0.77%	0.01%	0.01%	0.33%	0.42%	####	####	####	####	100.00%	15.72%	4.89%	0.00%	0.00%	86.75%	13.25%	0.00%	0.00%	97.19%	2.81%	100.00%	0.80%	1.61%	43.17%	54.42%	####	####	####	####
A16'L		20908	3563	289	0	0	252	36	0	0	278	10	288	3	4	129	152	0	0	0	0	100.00%	17.04%	1.38%	0.00%	0.00%	1.21%	0.17%	0.00%	0.00%	1.33%	0.05%	1.38%	0.01%	0.02%	0.62%	0.73%	####	####	####	####	100.00%	17.04%	8.11%	0.00%	0.00%	87.50%	12.50%	0.00%	0.00%	96.53%	3.47%	99.65%	1.04%	1.39%	44.79%	52.78%	####	####	####	####
A17L		32741	5178	375	0	0	314	61	0	0	367	8	375	3	1	156	215	0	0	0	0	100.00%	15.82%	1.15%	0.00%	0.00%	0.96%	0.19%	0.00%	0.00%	1.12%	0.02%	1.15%	0.01%	0.00%	0.48%	0.66%	####	####	####	####	100.00%	15.82%	7.24%	0.00%	0.00%	83.73%	16.27%	0.00%	0.00%	97.87%	2.13%	100.00%	0.80%	0.27%	41.60%	57.33%	####	####	####	####
A17'L		49266	9365	176	0	0	156	19	0	0	171	4	175	1	3	122	49	0	0	0	0	100.00%	19.01%	0.36%	0.00%	0.00%	0.32%	0.04%	0.00%	0.00%	0.35%	0.01%	0.36%	0.00%	0.01%	0.25%	0.10%	####	####	####	####	100.00%	19.01%	1.88%	0.00%	0.00%	89.14%	10.86%	0.00%	0.00%	97.71%	2.29%	99.43%	0.57%	1.71%	69.71%	28.00%	####	####	####	####
A17'L1		10366	2058	39	0	0	37	2	0	0	38	1	39	0	1	25	13	0	0	0	0	100.00%	19.85%	0.38%	0.00%	0.00%	0.36%	0.02%	0.00%	0.00%	0.37%	0.01%	0.38%	0.00%	0.01%	0.24%	0.13%	####	####	####	####	100.00%	19.85%	1.90%	0.00%	0.00%	94.87%	5.13%	0.00%	0.00%	97.44%	2.56%	100.00%	0.00%	2.56%	64.10%	33.33%	####	####	####	####
blank0		1648	740	0	0	0	0	0	0	0	0	0	0	0	0	0	0	0	0	0	0	100.00%	44.90%	0.00%	0.00%	0.00%	0.00%	0.00%	0.00%	0.00%	0.00%	0.00%	0.00%	0.00%	0.00%	0.00%	0.00%	####	####	####	####	100.00%	44.90%	0.00%	####	####	####	####	####	####	####	####	####	####	####	####	####	####	####	####	####
A19R		265741	65748	31969	0	0	31648	317	0	0	30929	1036	31965	4	54	31724	183	0	0	0	0	100.00%	24.74%	12.03%	0.00%	0.00%	11.91%	0.12%	0.00%	0.00%	11.64%	0.39%	12.03%	0.00%	0.02%	11.94%	0.07%	####	####	####	####	100.00%	24.74%	48.62%	0.00%	0.00%	99.01%	0.99%	0.00%	0.00%	96.76%	3.24%	99.99%	0.01%	0.17%	99.25%	0.57%	####	####	####	####
A19R1		9584	2600	1211	0	0	1199	12	0	0	1181	30	1211	0	3	1207	1	0	0	0	0	100.00%	27.13%	12.64%	0.00%	0.00%	12.51%	0.13%	0.00%	0.00%	12.32%	0.31%	12.64%	0.00%	0.03%	12.59%	0.01%	####	####	####	####	100.00%	27.13%	46.58%	0.00%	0.00%	99.01%	0.99%	0.00%	0.00%	97.52%	2.48%	100.00%	0.00%	0.25%	99.67%	0.08%	####	####	####	####
A19L		155345	49738	25289	0	0	24954	312	0	0	24511	755	25266	3	57	25040	166	0	0	0	0	100.00%	32.02%	16.28%	0.00%	0.00%	16.06%	0.20%	0.00%	0.00%	15.78%	0.49%	16.26%	0.00%	0.04%	16.12%	0.11%	####	####	####	####	100.00%	32.02%	50.84%	0.00%	0.00%	98.77%	1.23%	0.00%	0.00%	97.01%	2.99%	99.91%	0.01%	0.23%	99.11%	0.66%	####	####	####	####
A21'R		197094	68740	31496	0	0	30217	1275	0	0	30226	1266	31492	18	62	30546	866	0	0	0	0	100.00%	34.88%	15.98%	0.00%	0.00%	15.33%	0.65%	0.00%	0.00%	15.34%	0.64%	15.98%	0.01%	0.03%	15.50%	0.44%	####	####	####	####	100.00%	34.88%	45.82%	0.00%	0.00%	95.95%	4.05%	0.00%	0.00%	95.98%	4.02%	99.99%	0.06%	0.20%	97.00%	2.75%	####	####	####	####
A21'L		212130	60550	31357	0	0	30152	1202	0	0	30287	1067	31354	18	42	30468	826	0	0	0	0	100.00%	28.54%	14.78%	0.00%	0.00%	14.21%	0.57%	0.00%	0.00%	14.28%	0.50%	14.78%	0.01%	0.02%	14.36%	0.39%	####	####	####	####	100.00%	28.54%	51.79%	0.00%	0.00%	96.17%	3.83%	0.00%	0.00%	96.60%	3.40%	99.99%	0.06%	0.13%	97.17%	2.63%	####	####	####	####
blank00		0	0	0	0	0	0	0	0	0	0	0	0	0	0	0	0	0	0	0	0	####	####	####	####	####	####	####	####	####	####	####	####	####	####	####	####	####	####	####	####	####	####	####	####	####	####	####	####	####	####	####	####	####	####	####	####	####	####	####	####
A18R		22540	15518	10366	0	0	9882	482	0	0	10317	47	10364	37	2	4317	6008	0	0	0	0	100.00%	68.85%	45.99%	0.00%	0.00%	43.84%	2.14%	0.00%	0.00%	45.77%	0.21%	45.98%	0.16%	0.01%	19.15%	26.65%	####	####	####	####	100.00%	68.85%	66.80%	0.00%	0.00%	95.35%	4.65%	0.00%	0.00%	99.55%	0.45%	99.98%	0.36%	0.02%	41.65%	57.97%	####	####	####	####
A20'R		93899	60104	8524	0	0	8002	521	0	0	8397	126	8523	113	1	3281	5128	0	0	0	0	100.00%	64.01%	9.08%	0.00%	0.00%	8.52%	0.55%	0.00%	0.00%	8.94%	0.13%	9.08%	0.12%	0.00%	3.49%	5.46%	####	####	####	####	100.00%	64.01%	14.18%	0.00%	0.00%	93.89%	6.11%	0.00%	0.00%	98.52%	1.48%	99.99%	1.33%	0.01%	38.50%	60.17%	####	####	####	####
A18L		49451	18767	14104	0	0	10923	3179	0	0	13996	106	14102	82	6	3593	10421	0	0	0	0	100.00%	37.95%	28.52%	0.00%	0.00%	22.09%	6.43%	0.00%	0.00%	28.30%	0.21%	28.52%	0.17%	0.01%	7.27%	21.07%	####	####	####	####	100.00%	37.95%	75.15%	0.00%	0.00%	77.46%	22.54%	0.00%	0.00%	99.25%	0.75%	99.99%	0.58%	0.04%	25.48%	73.90%	####	####	####	####
A20'L		22320	15154	11426	0	0	10830	596	0	0	11407	19	11426	16	1	3868	7541	0	0	0	0	100.00%	67.89%	51.19%	0.00%	0.00%	48.52%	2.67%	0.00%	0.00%	51.11%	0.09%	51.19%	0.07%	0.00%	17.33%	33.79%	####	####	####	####	100.00%	67.89%	75.40%	0.00%	0.00%	94.78%	5.22%	0.00%	0.00%	99.83%	0.17%	100.00%	0.14%	0.01%	33.85%	66.00%	####	####	####	####
A20'spleen		952428	576498	12345	0	0	11187	1156	0	0	12306	37	12343	30	2	3533	8778	0	0	0	0	100.00%	60.53%	1.30%	0.00%	0.00%	1.17%	0.12%	0.00%	0.00%	1.29%	0.00%	1.30%	0.00%	0.00%	0.37%	0.92%	####	####	####	####	100.00%	60.53%	2.14%	0.00%	0.00%	90.63%	9.37%	0.00%	0.00%	99.70%	0.30%	99.98%	0.24%	0.02%	28.62%	71.12%	####	####	####	####
sham with cd163		206781	39958	150	0	0	141	3	0	0	139	5	144	2	3	112	27	0	0	131	13	100.00%	19.32%	0.07%	0.00%	0.00%	0.07%	0.00%	0.00%	0.00%	0.07%	0.00%	0.07%	0.00%	0.00%	0.05%	0.01%	0.00%	0.00%	0.06%	0.01%	100.00%	19.32%	0.38%	0.00%	0.00%	97.92%	2.08%	0.00%	0.00%	96.53%	3.47%	96.00%	1.39%	2.08%	77.78%	18.75%	0.00%	0.00%	90.97%	9.03%
Sham with CD163_1		257879	48320	130	0	0	127	3	0	0	125	5	130	0	3	102	25	0	0	0	0	100.00%	18.74%	0.05%	0.00%	0.00%	0.05%	0.00%	0.00%	0.00%	0.05%	0.00%	0.05%	0.00%	0.00%	0.04%	0.01%	####	####	####	####	100.00%	18.74%	0.27%	0.00%	0.00%	97.69%	2.31%	0.00%	0.00%	96.15%	3.85%	100.00%	0.00%	2.31%	78.46%	19.23%	####	####	####	####
A28 spleen		116334	12528	20	0	0	20	0	0	0	20	0	20	0	0	20	0	0	0	0	0	100.00%	10.77%	0.02%	0.00%	0.00%	0.02%	0.00%	0.00%	0.00%	0.02%	0.00%	0.02%	0.00%	0.00%	0.02%	0.00%	####	####	####	####	100.00%	10.77%	0.16%	0.00%	0.00%	100.00%	0.00%	0.00%	0.00%	100.00%	0.00%	100.00%	0.00%	0.00%	100.00%	0.00%	####	####	####	####
CD45 again		86585	15776	536	0	0	533	1	0	0	529	5	534	2	3	509	20	0	0	0	0	100.00%	18.22%	0.62%	0.00%	0.00%	0.62%	0.00%	0.00%	0.00%	0.61%	0.01%	0.62%	0.00%	0.00%	0.59%	0.02%	####	####	####	####	100.00%	18.22%	3.40%	0.00%	0.00%	99.81%	0.19%	0.00%	0.00%	99.06%	0.94%	99.63%	0.37%	0.56%	95.32%	3.75%	####	####	####	####
CD45 again1		5	0	0	0	0	0	0	0	0	0	0	0	0	0	0	0	0	0	0	0	100.00%	0.00%	0.00%	0.00%	0.00%	0.00%	0.00%	0.00%	0.00%	0.00%	0.00%	0.00%	0.00%	0.00%	0.00%	0.00%	0.00%	0.00%	0.00%	0.00%	100.00%	0.00%	####	####	####	####	####	####	####	####	####	####	####	####	####	####	####	####	####	####
CD45 again2		126347	24362	1058	0	0	1009	7	0	0	1008	8	1016	2	4	916	94	0	0	1013	3	100.00%	19.28%	0.84%	0.00%	0.00%	0.80%	0.01%	0.00%	0.00%	0.80%	0.01%	0.80%	0.00%	0.00%	0.72%	0.07%	0.00%	0.00%	0.80%	0.00%	100.00%	19.28%	4.34%	0.00%	0.00%	99.31%	0.69%	0.00%	0.00%	99.21%	0.79%	96.03%	0.20%	0.39%	90.16%	9.25%	0.00%	0.00%	99.70%	0.30%
Tx		190939	38926	889	0	0	848	4	0	0	840	12	852	2	6	757	87	0	0	839	13	100.00%	20.39%	0.47%	0.00%	0.00%	0.44%	0.00%	0.00%	0.00%	0.44%	0.01%	0.45%	0.00%	0.00%	0.40%	0.05%	0.00%	0.00%	0.44%	0.01%	100.00%	20.39%	2.28%	0.00%	0.00%	99.53%	0.47%	0.00%	0.00%	98.59%	1.41%	95.84%	0.23%	0.70%	88.85%	10.21%	0.00%	0.00%	98.47%	1.53%


Fig 4d_Source data

Block Type	Fast 96-Well Block (0.1mL)							Housekeeping	Arginine1	Target Gene																													
Calibration Background is expired 	No						Sample	Ct Mean	Ct Mean	ΔCT																													
Calibration Background performed on 	2020-01-17 11:27:38 AM CST						2020-01-17 12:10:07 PM CST	None																															
Calibration FAM is expired 	No						No	None																															
Calibration FAM performed on 	2020-01-17 12:10:07 PM CST						2020-01-17 12:26:15 PM CST	None																															
Calibration NED is expired 	No						No	None																															
Calibration NED performed on 	2020-01-17 12:26:15 PM CST						2020-01-17 11:19:03 AM CST	None																															
Calibration ROI is expired 	No						No	None																															
Calibration ROI performed on 	2020-01-17 11:19:03 AM CST						2020-01-17 12:17:56 PM CST	None																															
Calibration ROX is expired 	No						No	None																															
Calibration ROX performed on 	2020-01-17 12:17:56 PM CST						2020-01-17 11:45:20 AM CST	None																															
Calibration SYBR is expired 	No						No	None																															
Calibration SYBR performed on 	2020-01-17 11:45:20 AM CST						2020-01-17 12:02:24 PM CST	None																															
Calibration TAMRA is expired 	No						No	None																															
Calibration TAMRA performed on 	2020-01-17 12:02:24 PM CST						2020-01-17 11:36:29 AM CST	None																															
Calibration Uniformity is expired 	No						No	None																															
Calibration Uniformity performed on 	2020-01-17 11:36:29 AM CST						2020-01-17 11:54:32 AM CST	None																															
Calibration VIC is expired 	No						SYBR_GREEN	None																															
Calibration VIC performed on 	2020-01-17 11:54:32 AM CST																																						
Chemistry	SYBR_GREEN																																						
Experiment Barcode																																							
Experiment Comments																																							
Experiment File Name	D:\Documents and Settings\INSTR-ADMIN\Desktop\NS\Shnishin\A5R-A8R_M1M2.eds																																						
Experiment Name	2020-03-01 172542																																						
Experiment Run End Time	2020-03-02 03:18:42 AM CST																																						
Experiment Type	Standard Curve																																						
Experiment User Name																																							
Instrument Name	278882073																																						
Instrument Serial Number	278882073																																						
Instrument Type	ViiA 7																																						
Passive Reference	ROX																																						
Quantification Cycle Method	Ct																																						
Signal Smoothing On	true																																						
Stage/ Cycle where Analysis is performed	Stage 2, Step 2																																						
																																							
Well	Well Position	Omit	Reporter	Quencher				CT	Ct Mean	Ct SD	Quantity	Quantity Mean	Quantity SD	Automatic Ct Threshold	Ct Threshold	Automatic Baseline	Baseline Start	Baseline End	Comments	Y-Intercept	R(superscript 2)	Tm1	Slope	Tm2	Efficiency	Tm3	Custom1	Custom2	Custom3	Custom4	Custom5	Custom6	HIGHSD	NOAMP	NOISE	EXPFAIL	THOLDFAIL	PRFLOW	MTP
5	A5	FALSE	SYBR	None				32.825	32.636	0.268				TRUE	0.040	TRUE	1	40				80.741											N	N	N	N	Y	N	N
11	A11	FALSE	SYBR	None				32.447	32.636	0.268				TRUE	0.040	TRUE	1	40				80.248											N	N	N	N	Y	N	N
17	B5	FALSE	SYBR	None				32.449	32.541	0.130				TRUE	0.040	TRUE	1	40				80.544											N	N	N	N	Y	N	N
23	B11	FALSE	SYBR	None				32.633	32.541	0.130				TRUE	0.040	TRUE	1	40				80.347											N	N	N	N	Y	N	N
29	C5	FALSE	SYBR	None				27.911	28.258	0.490				TRUE	0.040	TRUE	1	40				80.445											N	N	N	N	Y	N	N
35	C11	FALSE	SYBR	None				28.605	28.258	0.490				TRUE	0.040	TRUE	1	40				80.347											N	N	N	N	Y	N	N
41	D5	FALSE	SYBR	None				Undetermined						TRUE	0.040	TRUE	1	40				80.642											N	N	N	N	Y	N	N
47	D11	FALSE	SYBR	None				Undetermined						TRUE	0.040	TRUE	1	40				80.642											N	N	N	N	Y	N	N
53	E5	FALSE	SYBR	None				31.680	32.237	0.788				TRUE	0.040	TRUE	1	40				80.445											Y	N	N	N	Y	N	N
59	E11	FALSE	SYBR	None				32.794	32.237	0.788				TRUE	0.040	TRUE	1	40				80.544											Y	N	N	N	Y	N	N
65	F5	FALSE	SYBR	None				31.295	31.510	0.304				TRUE	0.040	TRUE	1	40				80.445											N	N	N	N	Y	N	N
71	F11	FALSE	SYBR	None				31.725	31.510	0.304				TRUE	0.040	TRUE	1	40				80.544											N	N	N	N	Y	N	N
77	G5	FALSE	SYBR	None				31.923	33.401	2.091				TRUE	0.040	TRUE	1	40				80.347											Y	N	N	N	Y	N	N
83	G11	FALSE	SYBR	None				34.879	33.401	2.091				TRUE	0.040	TRUE	1	40				80.544											Y	N	N	N	Y	N	N
89	H5	FALSE	SYBR	None				34.872	34.872					TRUE	0.040	TRUE	1	40				80.544											N	N	N	N	Y	N	N
95	H11	FALSE	SYBR	None				Undetermined	34.872					TRUE	0.040	TRUE	1	40				61.036											N	Y	N	Y	Y	N	N
3	A3	FALSE	SYBR	None				34.791	34.480	0.440				TRUE	0.040	TRUE	1	40				80.150		75.519									N	N	N	N	Y	N	Y
9	A9	FALSE	SYBR	None				34.169	34.480	0.440				TRUE	0.040	TRUE	1	40				75.322		79.854									N	N	N	N	Y	N	Y
15	B3	FALSE	SYBR	None				31.973	32.529	0.787				TRUE	0.040	TRUE	1	40				80.150		75.421									Y	N	N	N	Y	N	Y
21	B9	FALSE	SYBR	None				33.086	32.529	0.787				TRUE	0.040	TRUE	1	40				79.953											Y	N	N	N	Y	N	N
27	C3	FALSE	SYBR	None				31.275	30.656	0.876				TRUE	0.040	TRUE	1	40				80.248		75.322									Y	N	N	N	Y	N	Y
33	C9	FALSE	SYBR	None				30.037	30.656	0.876				TRUE	0.040	TRUE	1	40				79.854		75.322									Y	N	N	N	Y	N	Y
39	D3	FALSE	SYBR	None				Undetermined						TRUE	0.040	TRUE	1	40				75.716		80.150									N	N	N	Y	Y	N	Y
45	D9	FALSE	SYBR	None				Undetermined						TRUE	0.040	TRUE	1	40				75.618		79.953									N	N	N	Y	Y	N	Y
51	E3	FALSE	SYBR	None				31.869	32.394	0.742				TRUE	0.040	TRUE	1	40				80.150		75.618									Y	N	N	N	Y	N	Y
57	E9	FALSE	SYBR	None				32.919	32.394	0.742				TRUE	0.040	TRUE	1	40				80.051		75.519									Y	N	N	N	Y	N	Y
63	F3	FALSE	SYBR	None				31.586	31.385	0.283				TRUE	0.040	TRUE	1	40				80.051		75.618									N	N	N	N	Y	N	Y
69	F9	FALSE	SYBR	None				31.185	31.385	0.283				TRUE	0.040	TRUE	1	40				80.051		75.519									N	N	N	N	Y	N	Y
75	G3	FALSE	SYBR	None				Undetermined						TRUE	0.040	TRUE	1	40				80.248											N	N	N	Y	Y	N	N
81	G9	FALSE	SYBR	None				Undetermined						TRUE	0.040	TRUE	1	40				80.347											N	N	N	Y	Y	N	N
87	H3	FALSE	SYBR	None				38.155	38.155					TRUE	0.040	TRUE	1	40				75.815											N	N	N	N	Y	N	N
93	H9	FALSE	SYBR	None				Undetermined	38.155					TRUE	0.040	TRUE	1	40				61.825											N	N	N	N	Y	Y	N
6	A6	FALSE	SYBR	None				Undetermined						TRUE	0.200	TRUE	1	40				61.036		91.184		86.258							N	Y	N	Y	Y	N	Y
12	A12	FALSE	SYBR	None				Undetermined						TRUE	0.200	TRUE	1	40				61.036		83.598									N	Y	N	Y	Y	N	Y
18	B6	FALSE	SYBR	None				Undetermined						TRUE	0.200	TRUE	1	40				61.234		90.790		81.332							N	Y	N	Y	Y	N	Y
24	B12	FALSE	SYBR	None				Undetermined						TRUE	0.200	TRUE	1	40				61.036		83.302		90.100							N	Y	N	Y	Y	N	Y
30	C6	FALSE	SYBR	None				Undetermined						TRUE	0.200	TRUE	1	40				61.135		79.558		83.893							N	Y	N	Y	Y	N	Y
36	C12	FALSE	SYBR	None				Undetermined						TRUE	0.200	TRUE	1	40				61.431		83.401									N	N	N	Y	Y	N	Y
42	D6	FALSE	SYBR	None				Undetermined						TRUE	0.200	TRUE	1	40				63.007											N	N	N	Y	Y	N	N
48	D12	FALSE	SYBR	None				Undetermined						TRUE	0.200	TRUE	1	40				62.810											N	N	N	Y	Y	N	N
54	E6	FALSE	SYBR	None				Undetermined						TRUE	0.200	TRUE	1	40				61.036		77.687		90.790							N	Y	N	Y	Y	N	Y
60	E12	FALSE	SYBR	None				Undetermined						TRUE	0.200	TRUE	1	40				61.135		92.957									N	Y	N	Y	Y	N	Y
66	F6	FALSE	SYBR	None				Undetermined						TRUE	0.200	TRUE	1	40				61.234											N	Y	N	Y	Y	N	N
72	F12	FALSE	SYBR	None				Undetermined						TRUE	0.200	TRUE	1	40				85.962											N	Y	N	Y	Y	N	N
78	G6	FALSE	SYBR	None				Undetermined						TRUE	0.200	TRUE	1	40				63.401											N	N	N	Y	Y	N	N
84	G12	FALSE	SYBR	None				Undetermined						TRUE	0.200	TRUE	1	40				62.908											N	N	N	Y	Y	N	N
90	H6	FALSE	SYBR	None				Undetermined						TRUE	0.200	TRUE	1	40				61.036		81.923									N	Y	N	Y	Y	N	Y
96	H12	FALSE	SYBR	None				Undetermined						TRUE	0.200	TRUE	1	40				61.036		89.608									N	Y	N	Y	Y	N	Y
1	A1	FALSE	SYBR	None				25.858	25.740	0.167				TRUE	0.040	TRUE	1	40				86.849											N	N	N	N	Y	N	N
7	A7	FALSE	SYBR	None				25.622	25.740	0.167				TRUE	0.040	TRUE	1	40				86.849											N	N	N	N	Y	N	N
13	B1	FALSE	SYBR	None				22.922	22.940	0.025				TRUE	0.040	TRUE	1	40				86.948											N	N	N	N	Y	N	N
19	B7	FALSE	SYBR	None				22.958	22.940	0.025				TRUE	0.040	TRUE	1	40				86.750											N	N	N	N	Y	N	N
25	C1	FALSE	SYBR	None				22.975	23.014	0.055				TRUE	0.040	TRUE	1	40				86.948											N	N	N	N	Y	N	N
31	C7	FALSE	SYBR	None				23.054	23.014	0.055				TRUE	0.040	TRUE	1	40				86.750											N	N	N	N	Y	N	N
37	D1	FALSE	SYBR	None				Undetermined						TRUE	0.040	TRUE	1	40				86.948											N	N	N	Y	Y	N	N
43	D7	FALSE	SYBR	None				Undetermined						TRUE	0.040	TRUE	1	40				86.750											N	N	N	Y	Y	N	N
49	E1	FALSE	SYBR	None				25.215	25.216	0.002				TRUE	0.040	TRUE	1	40				86.948											N	N	N	N	Y	N	N
55	E7	FALSE	SYBR	None				25.218	25.216	0.002				TRUE	0.040	TRUE	1	40				86.750											N	N	N	N	Y	N	N
61	F1	FALSE	SYBR	None				23.211	23.292	0.114				TRUE	0.040	TRUE	1	40				86.849											N	N	N	N	Y	N	N
67	F7	FALSE	SYBR	None				23.373	23.292	0.114				TRUE	0.040	TRUE	1	40				86.849											N	N	N	N	Y	N	N
73	G1	FALSE	SYBR	None				Undetermined						TRUE	0.040	TRUE	1	40				86.849											N	N	N	Y	Y	N	N
79	G7	FALSE	SYBR	None				Undetermined						TRUE	0.040	TRUE	1	40				86.849											N	N	N	Y	Y	N	N
85	H1	FALSE	SYBR	None				34.268	33.960	0.437				TRUE	0.040	TRUE	1	40				86.652											N	N	N	N	Y	N	N
91	H7	FALSE	SYBR	None				33.651	33.960	0.437				TRUE	0.040	TRUE	1	40				86.849											N	N	N	N	Y	N	N
2	A2	FALSE				SYBR	None	34.889	36.155	1.790				TRUE	0.040	TRUE	1	40				77.687											Y	N	N	N	Y	N	N
8	A8	FALSE				SYBR	None	37.421	36.155	1.790				TRUE	0.040	TRUE	1	40				77.785											Y	N	N	N	Y	N	N
14	B2	FALSE	A5'R	iNOS	UNKNOWN	SYBR	None	35.558	34.061	2.116				TRUE	0.040	TRUE	1	40				79.558		76.800		70.100							Y	N	N	N	Y	N	Y
20	B8	FALSE	A5'R	iNOS	UNKNOWN	SYBR	None	32.565	34.061	2.116				TRUE	0.040	TRUE	1	40				78.967											Y	N	N	N	Y	N	N
26	C2	FALSE	A6R	iNOS	UNKNOWN	SYBR	None	34.484	34.888	0.571				TRUE	0.040	TRUE	1	40				85.371		78.869									Y	N	N	N	Y	N	Y
32	C8	FALSE	A6R	iNOS	UNKNOWN	SYBR	None	35.292	34.888	0.571				TRUE	0.040	TRUE	1	40				79.657											Y	N	N	N	Y	N	N
38	D2	FALSE	A6'R	iNOS	UNKNOWN	SYBR	None	Undetermined						TRUE	0.040	TRUE	1	40				77.785											N	N	N	Y	Y	N	N
44	D8	FALSE	A6'R	iNOS	UNKNOWN	SYBR	None	Undetermined						TRUE	0.040	TRUE	1	40				77.489		64.485									N	N	N	Y	Y	N	Y
50	E2	FALSE	A7R	iNOS	UNKNOWN	SYBR	None	Undetermined						TRUE	0.040	TRUE	1	40				78.081											N	Y	N	Y	Y	N	N
56	E8	FALSE	A7R	iNOS	UNKNOWN	SYBR	None	Undetermined						TRUE	0.040	TRUE	1	40				79.558		60.938		90.199							N	Y	N	Y	Y	N	Y
62	F2	FALSE	A7'R	iNOS	UNKNOWN	SYBR	None	34.944	35.260	0.448				TRUE	0.040	TRUE	1	40				78.672											N	N	N	N	Y	N	N
68	F8	FALSE	A7'R	iNOS	UNKNOWN	SYBR	None	35.577	35.260	0.448				TRUE	0.040	TRUE	1	40				77.785											N	N	N	N	Y	N	N
74	G2	FALSE	A8R	iNOS	UNKNOWN	SYBR	None	Undetermined						TRUE	0.040	TRUE	1	40				77.785		63.894									N	N	N	Y	Y	N	Y
80	G8	FALSE	A8R	iNOS	UNKNOWN	SYBR	None	Undetermined						TRUE	0.040	TRUE	1	40				77.588											N	N	N	Y	Y	N	N
86	H2	FALSE	A8'R	iNOS	UNKNOWN	SYBR	None	Undetermined						TRUE	0.040	TRUE	1	40				89.903		76.997		61.825							N	Y	N	Y	Y	N	Y
92	H8	FALSE	A8'R	iNOS	UNKNOWN	SYBR	None	Undetermined						TRUE	0.040	TRUE	1	40				79.953											N	N	N	N	Y	N	N
4	A4	FALSE	A5R	TNFa	UNKNOWN	SYBR	None	32.712	34.746	2.877				TRUE	0.040	TRUE	1	40				75.913											Y	N	N	N	Y	N	N
10	A10	FALSE	A5R	TNFa	UNKNOWN	SYBR	None	36.781	34.746	2.877				TRUE	0.040	TRUE	1	40				75.125											Y	N	N	N	Y	N	N
16	B4	FALSE	A5'R	TNFa	UNKNOWN	SYBR	None	37.872	37.647	0.317				TRUE	0.040	TRUE	1	40				78.376											N	N	N	N	Y	N	N
22	B10	FALSE	A5'R	TNFa	UNKNOWN	SYBR	None	37.423	37.647	0.317				TRUE	0.040	TRUE	1	40				75.026											N	N	N	N	Y	N	N
28	C4	FALSE	A6R	TNFa	UNKNOWN	SYBR	None	37.355	37.357	0.003				TRUE	0.040	TRUE	1	40				75.125											N	N	N	N	Y	N	N
34	C10	FALSE	A6R	TNFa	UNKNOWN	SYBR	None	37.360	37.357	0.003				TRUE	0.040	TRUE	1	40				75.026											N	N	N	N	Y	N	N
40	D4	FALSE	A6'R	TNFa	UNKNOWN	SYBR	None	Undetermined						TRUE	0.040	TRUE	1	40				65.568											N	N	N	Y	Y	N	N
46	D10	FALSE	A6'R	TNFa	UNKNOWN	SYBR	None	Undetermined						TRUE	0.040	TRUE	1	40				65.371											N	N	N	Y	Y	N	N
52	E4	FALSE	A7R	TNFa	UNKNOWN	SYBR	None	32.846	34.119	1.800				TRUE	0.040	TRUE	1	40				75.618											Y	N	N	N	Y	N	N
58	E10	FALSE	A7R	TNFa	UNKNOWN	SYBR	None	35.392	34.119	1.800				TRUE	0.040	TRUE	1	40				75.322											Y	N	N	N	Y	N	N
64	F4	FALSE	A7'R	TNFa	UNKNOWN	SYBR	None	35.602	35.602					TRUE	0.040	TRUE	1	40				75.224											N	N	N	N	Y	N	N
70	F10	FALSE	A7'R	TNFa	UNKNOWN	SYBR	None	Undetermined	35.602					TRUE	0.040	TRUE	1	40				86.159											N	N	Y	N	Y	Y	N
76	G4	FALSE	A8R	TNFa	UNKNOWN	SYBR	None	Undetermined	30.922					TRUE	0.040	TRUE	1	40				64.583		78.573		74.435							N	N	N	Y	Y	N	Y
82	G10	FALSE	A8R	TNFa	UNKNOWN	SYBR	None	30.922	30.922					TRUE	0.040	TRUE	1	40				80.248											N	N	Y	N	Y	Y	N
88	H4	FALSE	A8'R	TNFa	UNKNOWN	SYBR	None	37.652	37.652					TRUE	0.040	TRUE	1	40				75.026											N	N	N	N	Y	N	N
94	H10	FALSE	A8'R	TNFa	UNKNOWN	SYBR	None	Undetermined	37.652					TRUE	0.040	TRUE	1	40				80.741											N	N	N	N	Y	Y	N

Block Type	Fast 96-Well Block (0.1mL)																																			
Calibration Background is expired 	No																																			
Calibration Background performed on 	2020-01-17 11:27:38 AM CST																																			
Calibration FAM is expired 	No																																			
Calibration FAM performed on 	2020-01-17 12:10:07 PM CST																																			
Calibration NED is expired 	No																																			
Calibration NED performed on 	2020-01-17 12:26:15 PM CST																																			
Calibration ROI is expired 	No																																			
Calibration ROI performed on 	2020-01-17 11:19:03 AM CST																																			
Calibration ROX is expired 	No																																			
Calibration ROX performed on 	2020-01-17 12:17:56 PM CST																																			
Calibration SYBR is expired 	No																																			
Calibration SYBR performed on 	2020-01-17 11:45:20 AM CST																																			
Calibration TAMRA is expired 	No																																			
Calibration TAMRA performed on 	2020-01-17 12:02:24 PM CST																																			
Calibration Uniformity is expired 	No																																			
Calibration Uniformity performed on 	2020-01-17 11:36:29 AM CST																																			
Calibration VIC is expired 	No																																			
Calibration VIC performed on 	2020-01-17 11:54:32 AM CST																																			
Chemistry	SYBR_GREEN																																			
Experiment Barcode																																				
Experiment Comments																																				
Experiment File Name	D:\Documents and Settings\INSTR-ADMIN\Desktop\NS\Shnishin\A18RL-A25RL_M1M2.eds																																			
Experiment Name	2020-03-31 165011																																			
Experiment Run End Time	2020-04-01 03:01:59 AM CST																																			
Experiment Type	Standard Curve																																			
Experiment User Name																																				
Instrument Name	278882073																																			
Instrument Serial Number	278882073																																			
Instrument Type	ViiA 7																																			
Passive Reference	ROX																																			
Quantification Cycle Method	Ct																																			
Signal Smoothing On	true																																			
Stage/ Cycle where Analysis is performed	Stage 2, Step 2																																			
																																				
Well	Well Position	Omit	Sample Name	Target Name	Task	Reporter	Quencher	CT	Ct Mean	Ct SD	Quantity	Quantity Mean	Quantity SD	Automatic Ct Threshold	Ct Threshold	Automatic Baseline	Baseline Start	Baseline End	Comments	Y-Intercept	R(superscript 2)	Tm1	Slope	Tm2	Efficiency	Tm3	Custom1	Custom2	Custom3	Custom4	Custom5	Custom6	NOAMP	EXPFAIL	THOLDFAIL	MTP
1	A1	FALSE	A18L	GAPDH	UNKNOWN	SYBR	None	18.588	18.588					TRUE	0.040	TRUE	1	40				86.813											N	N	Y	N
2	A2	FALSE	A25'L	GAPDH	UNKNOWN	SYBR	None	18.053	18.053					TRUE	0.040	TRUE	1	40				86.813											N	N	Y	N
3	A3	FALSE	A18L	iNOS	UNKNOWN	SYBR	None	32.278	32.278					TRUE	0.040	TRUE	1	40				85.128											N	N	Y	N
4	A4	FALSE	A25'L	iNOS	UNKNOWN	SYBR	None	Undetermined						TRUE	0.040	TRUE	1	40				60.946											Y	Y	Y	N
5	A5	FALSE	A18L	CD86	UNKNOWN	SYBR	None	26.109	26.109					TRUE	0.040	TRUE	1	40				80.668											N	N	Y	N
6	A6	FALSE	A25'L	CD86	UNKNOWN	SYBR	None	25.790	25.790					TRUE	0.040	TRUE	1	40				80.668											N	N	Y	N
7	A7	FALSE	A18L	Arginine1	UNKNOWN	SYBR	None	28.514	28.514					TRUE	0.040	TRUE	1	40				81.064											N	N	Y	N
8	A8	FALSE	A25'L	Arginine1	UNKNOWN	SYBR	None	26.294	26.294					TRUE	0.040	TRUE	1	40				81.064											N	N	Y	N
9	A9	FALSE	A18L	TNFa	UNKNOWN	SYBR	None	Undetermined						TRUE	0.040	TRUE	1	40				81.362		91.372		61.045							Y	Y	Y	Y
10	A10	FALSE	A25'L	TNFa	UNKNOWN	SYBR	None	36.668	36.668					TRUE	0.040	TRUE	1	40				75.118											N	N	Y	N
11	A11	FALSE	A18L	CD206	UNKNOWN	SYBR	None	30.625	30.625					TRUE	0.040	TRUE	1	40				83.542											N	N	Y	N
12	A12	FALSE	A25'L	CD206	UNKNOWN	SYBR	None	28.749	28.749					TRUE	0.040	TRUE	1	40				84.137											N	N	Y	N
13	B1	FALSE	A20'L	GAPDH	UNKNOWN	SYBR	None	18.012	18.012					TRUE	0.040	TRUE	1	40				86.912											N	N	Y	N
14	B2	FALSE	A19R	GAPDH	UNKNOWN	SYBR	None	18.046	18.046					TRUE	0.040	TRUE	1	40				86.912											N	N	Y	N
15	B3	FALSE	A20'L	iNOS	UNKNOWN	SYBR	None	38.418	38.418					TRUE	0.040	TRUE	1	40				78.785											N	N	Y	N
16	B4	FALSE	A19R	iNOS	UNKNOWN	SYBR	None	38.821	38.821					TRUE	0.040	TRUE	1	40				77.001											N	N	Y	N
17	B5	FALSE	A20'L	CD86	UNKNOWN	SYBR	None	26.707	26.707					TRUE	0.040	TRUE	1	40				80.668											N	N	Y	N
18	B6	FALSE		CD86	UNKNOWN	SYBR	None	25.516	25.516					TRUE	0.040	TRUE	1	40				80.668											N	N	Y	N
19	B7	FALSE	A20'L	Arginine1	UNKNOWN	SYBR	None	27.574	27.574					TRUE	0.040	TRUE	1	40				81.064											N	N	Y	N
20	B8	FALSE	A19R	Arginine1	UNKNOWN	SYBR	None	23.017	23.017					TRUE	0.040	TRUE	1	40				81.064											N	N	Y	N
21	B9	FALSE	A20'L	TNFa	UNKNOWN	SYBR	None	Undetermined						TRUE	0.040	TRUE	1	40				78.587											Y	Y	Y	N
22	B10	FALSE	A19R	TNFa	UNKNOWN	SYBR	None	36.776	36.776					TRUE	0.040	TRUE	1	40				79.974											N	N	Y	N
23	B11	FALSE	A20'L	CD206	UNKNOWN	SYBR	None	28.535	28.535					TRUE	0.040	TRUE	1	40				84.335											N	N	Y	N
24	B12	FALSE	A19R	CD206	UNKNOWN	SYBR	None	29.181	29.181					TRUE	0.040	TRUE	1	40				84.236											N	N	Y	N
25	C1	FALSE	A21'L	GAPDH	UNKNOWN	SYBR	None	17.956	17.956					TRUE	0.040	TRUE	1	40				86.912											N	N	Y	N
26	C2	FALSE	A22'R	GAPDH	UNKNOWN	SYBR	None	18.502	18.502					TRUE	0.040	TRUE	1	40				86.912											N	N	Y	N
27	C3	FALSE	A21'L	iNOS	UNKNOWN	SYBR	None	32.095	32.095					TRUE	0.040	TRUE	1	40				85.128											N	N	Y	N
28	C4	FALSE	A22'R	iNOS	UNKNOWN	SYBR	None	27.504	27.504					TRUE	0.040	TRUE	1	40				85.128											N	N	Y	N
29	C5	FALSE	A21'L	CD86	UNKNOWN	SYBR	None	26.245	26.245					TRUE	0.040	TRUE	1	40				80.569											N	N	Y	N
30	C6	FALSE	A22'R	CD86	UNKNOWN	SYBR	None	25.589	25.589					TRUE	0.040	TRUE	1	40				80.569											N	N	Y	N
31	C7	FALSE	A21'L	Arginine1	UNKNOWN	SYBR	None	27.919	27.919					TRUE	0.040	TRUE	1	40				80.965											N	N	Y	N
32	C8	FALSE	A22'R	Arginine1	UNKNOWN	SYBR	None	19.853	19.853					TRUE	0.040	TRUE	1	40				81.164											N	N	Y	N
33	C9	FALSE	A21'L	TNFa	UNKNOWN	SYBR	None	33.912	33.912					TRUE	0.040	TRUE	1	40				78.587											N	N	Y	N
34	C10	FALSE	A22'R	TNFa	UNKNOWN	SYBR	None	35.260	35.260					TRUE	0.040	TRUE	1	40				82.452		77.893									N	N	Y	Y
35	C11	FALSE	A21'L	CD206	UNKNOWN	SYBR	None	31.880	31.880					TRUE	0.040	TRUE	1	40				83.740											N	N	Y	N
36	C12	FALSE	A22'R	CD206	UNKNOWN	SYBR	None	27.426	27.426					TRUE	0.040	TRUE	1	40				84.335											N	N	Y	N
37	D1	FALSE	A22L	GAPDH	UNKNOWN	SYBR	None	18.441	18.441					TRUE	0.040	TRUE	1	40				87.011											N	N	Y	N
38	D2	FALSE	A24'R	GAPDH	UNKNOWN	SYBR	None	18.398	18.398					TRUE	0.040	TRUE	1	40				87.011											N	N	Y	N
39	D3	FALSE	A22L	iNOS	UNKNOWN	SYBR	None	31.989	31.989					TRUE	0.040	TRUE	1	40				85.227											N	N	Y	N
40	D4	FALSE	A24'R	iNOS	UNKNOWN	SYBR	None	30.208	30.208					TRUE	0.040	TRUE	1	40				85.227		78.488									N	N	Y	Y
41	D5	FALSE	A22L	CD86	UNKNOWN	SYBR	None	26.120	26.120					TRUE	0.040	TRUE	1	40				80.569											N	N	Y	N
42	D6	FALSE	A24'R	CD86	UNKNOWN	SYBR	None	25.214	25.214					TRUE	0.040	TRUE	1	40				80.371											N	N	Y	N
43	D7	FALSE	A22L	Arginine1	UNKNOWN	SYBR	None	27.280	27.280					TRUE	0.040	TRUE	1	40				81.064											N	N	Y	N
44	D8	FALSE	A24'R	Arginine1	UNKNOWN	SYBR	None	21.357	21.357					TRUE	0.040	TRUE	1	40				81.164											N	N	Y	N
45	D9	FALSE	A22L	TNFa	UNKNOWN	SYBR	None	Undetermined						TRUE	0.040	TRUE	1	40				84.533		60.946		70.361							Y	Y	Y	Y
46	D10	FALSE	A24'R	TNFa	UNKNOWN	SYBR	None	33.113	33.113					TRUE	0.040	TRUE	1	40				78.686											N	N	Y	N
47	D11	FALSE	A22L	CD206	UNKNOWN	SYBR	None	30.148	30.148					TRUE	0.040	TRUE	1	40				84.335											N	N	Y	N
48	D12	FALSE	A24'R	CD206	UNKNOWN	SYBR	None	28.438	28.438					TRUE	0.040	TRUE	1	40				84.335											N	N	Y	N
49	E1	FALSE	A22'L	GAPDH	UNKNOWN	SYBR	None	17.973	17.973					TRUE	0.040	TRUE	1	40				87.011											N	N	Y	N
50	E2	FALSE	A25R	GAPDH	UNKNOWN	SYBR	None	18.281	18.281					TRUE	0.040	TRUE	1	40				87.011											N	N	Y	N
51	E3	FALSE	A22'L	iNOS	UNKNOWN	SYBR	None	30.160	30.160					TRUE	0.040	TRUE	1	40				85.128											N	N	Y	N
52	E4	FALSE	A25R	iNOS	UNKNOWN	SYBR	None	29.804	29.804					TRUE	0.040	TRUE	1	40				85.227		79.281									N	N	Y	Y
53	E5	FALSE	A22'L	CD86	UNKNOWN	SYBR	None	25.766	25.766					TRUE	0.040	TRUE	1	40				80.569											N	N	Y	N
54	E6	FALSE	A25R	CD86	UNKNOWN	SYBR	None	24.272	24.272					TRUE	0.040	TRUE	1	40				80.470											N	N	Y	N
55	E7	FALSE	A22'L	Arginine1	UNKNOWN	SYBR	None	24.612	24.612					TRUE	0.040	TRUE	1	40				81.164											N	N	Y	N
56	E8	FALSE	A25R	Arginine1	UNKNOWN	SYBR	None	25.152	25.152					TRUE	0.040	TRUE	1	40				81.164											N	N	Y	N
57	E9	FALSE	A22'L	TNFa	UNKNOWN	SYBR	None	33.852	33.852					TRUE	0.040	TRUE	1	40				82.749		78.289									N	N	Y	Y
58	E10	FALSE	A25R	TNFa	UNKNOWN	SYBR	None	33.736	33.736					TRUE	0.040	TRUE	1	40				78.587											N	N	Y	N
59	E11	FALSE	A22'L	CD206	UNKNOWN	SYBR	None	28.279	28.279					TRUE	0.040	TRUE	1	40				84.434											N	N	Y	N
60	E12	FALSE	A25R	CD206	UNKNOWN	SYBR	None	28.156	28.156					TRUE	0.040	TRUE	1	40				84.434											N	N	Y	N
61	F1	FALSE	A24L	GAPDH	UNKNOWN	SYBR	None	17.770	17.770					TRUE	0.040	TRUE	1	40				86.912											N	N	Y	N
62	F2	FALSE	A25'R	GAPDH	UNKNOWN	SYBR	None	18.111	18.111					TRUE	0.040	TRUE	1	40				86.912											N	N	Y	N
63	F3	FALSE	A24L	iNOS	UNKNOWN	SYBR	None	31.966	31.966					TRUE	0.040	TRUE	1	40				85.227		80.965									N	N	Y	Y
64	F4	FALSE	A25'R	iNOS	UNKNOWN	SYBR	None	29.435	29.435					TRUE	0.040	TRUE	1	40				85.128		78.389									N	N	Y	Y
65	F5	FALSE	A24L	CD86	UNKNOWN	SYBR	None	26.310	26.310					TRUE	0.040	TRUE	1	40				80.569											N	N	Y	N
66	F6	FALSE	A25'R	CD86	UNKNOWN	SYBR	None	24.803	24.803					TRUE	0.040	TRUE	1	40				80.470											N	N	Y	N
67	F7	FALSE	A24L	Arginine1	UNKNOWN	SYBR	None	25.594	25.594					TRUE	0.040	TRUE	1	40				81.164											N	N	Y	N
68	F8	FALSE	A25'R	Arginine1	UNKNOWN	SYBR	None	22.470	22.470					TRUE	0.040	TRUE	1	40				81.164											N	N	Y	N
69	F9	FALSE	A24L	TNFa	UNKNOWN	SYBR	None	Undetermined						TRUE	0.040	TRUE	1	40				75.316		60.946									Y	Y	Y	Y
70	F10	FALSE	A25'R	TNFa	UNKNOWN	SYBR	None	34.284	34.284					TRUE	0.040	TRUE	1	40				78.488		82.848									N	N	Y	Y
71	F11	FALSE	A24L	CD206	UNKNOWN	SYBR	None	26.933	26.933					TRUE	0.040	TRUE	1	40				84.434											N	N	Y	N
72	F12	FALSE	A25'R	CD206	UNKNOWN	SYBR	None	26.177	26.177					TRUE	0.040	TRUE	1	40				84.434											N	N	Y	N
73	G1	FALSE	A24'L	GAPDH	UNKNOWN	SYBR	None	18.282	18.282					TRUE	0.040	TRUE	1	40				86.813											N	N	Y	N
74	G2	FALSE	A20'R	GAPDH	UNKNOWN	SYBR	None	18.112	18.112					TRUE	0.040	TRUE	1	40				86.912											N	N	Y	N
75	G3	FALSE	A24'L	iNOS	UNKNOWN	SYBR	None	31.644	31.644					TRUE	0.040	TRUE	1	40				84.831											N	N	Y	N
76	G4	FALSE	A20'R	iNOS	UNKNOWN	SYBR	None	29.585	29.585					TRUE	0.040	TRUE	1	40				85.029		78.785									N	N	Y	Y
77	G5	FALSE	A24'L	CD86	UNKNOWN	SYBR	None	26.225	26.225					TRUE	0.040	TRUE	1	40				80.569											N	N	Y	N
78	G6	FALSE	A20'R	CD86	UNKNOWN	SYBR	None	24.594	24.594					TRUE	0.040	TRUE	1	40				80.470											N	N	Y	N
79	G7	FALSE	A24'L	Arginine1	UNKNOWN	SYBR	None	27.507	27.507					TRUE	0.040	TRUE	1	40				81.164											N	N	Y	N
80	G8	FALSE	A20'R	Arginine1	UNKNOWN	SYBR	None	21.692	21.692					TRUE	0.040	TRUE	1	40				81.263											N	N	Y	N
81	G9	FALSE	A24'L	TNFa	UNKNOWN	SYBR	None	37.939	37.939					TRUE	0.040	TRUE	1	40				75.019											N	N	Y	N
82	G10	FALSE	A20'R	TNFa	UNKNOWN	SYBR	None	33.195	33.195					TRUE	0.040	TRUE	1	40				78.785											N	N	Y	N
83	G11	FALSE	A24'L	CD206	UNKNOWN	SYBR	None	30.720	30.720					TRUE	0.040	TRUE	1	40				84.236											N	N	Y	N
84	G12	FALSE	A20'R	CD206	UNKNOWN	SYBR	None	27.287	27.287					TRUE	0.040	TRUE	1	40				84.434											N	N	Y	N
85	H1	FALSE	A25L	GAPDH	UNKNOWN	SYBR	None	17.930	17.930					TRUE	0.040	TRUE	1	40				86.813											N	N	Y	N
86	H2	FALSE	A21'R	GAPDH	UNKNOWN	SYBR	None	17.034	17.034					TRUE	0.040	TRUE	1	40				86.813											N	N	Y	N
91	H7	FALSE	A25L	Arginine1	UNKNOWN	SYBR	None	27.464	27.464					TRUE	0.040	TRUE	1	40				81.263											N	N	Y	N
95	H11	FALSE	A25L	CD206	UNKNOWN	SYBR	None	28.099	28.099					TRUE	0.040	TRUE	1	40				84.434											N	N	Y	N


Fig 5c-7, Fig 6a_Source data
																																																																																																									
																																																																																																	
Tube Name:	Sample ID:	All Events 	P1 Events	P3 Events	P2 Events	P4 Events	P7 Events	Q1-UR Events	Q1-UL Events	Q1-LL Events	Q1-LR Events	Q2-UR Events	Q2-UL Events	Q2-LL Events	Q2-LR Events	Q3-UR Events	Q3-UL Events	Q3-LL Events	Q3-LR Events	P5 Events	P6 Events	P9 Events	P8 Events	P10 Events	P11 Events	Q4-UR Events	Q4-UL Events	Q4-LL Events	Q4-LR Events	Q5-UR Events	Q5-UL Events	Q5-LL Events	Q5-LR Events	Q6-UR Events	Q6-UL Events	Q6-LL Events	Q6-LR Events	All Events  % Total	P1 % Total	P3 % Total	P2 % Total	P4 % Total	P7 % Total	Q1-UR % Total	Q1-UL % Total	Q1-LL % Total	Q1-LR % Total	Q2-UR % Total	Q2-UL % Total	Q2-LL % Total	Q2-LR % Total	Q3-UR % Total	Q3-UL % Total	Q3-LL % Total	Q3-LR % Total	P5 % Total	P6 % Total	P9 % Total	P8 % Total	P10 % Total	P11 % Total	Q4-UR % Total	Q4-UL % Total	Q4-LL % Total	Q4-LR % Total	Q5-UR % Total	Q5-UL % Total	Q5-LL % Total	Q5-LR % Total	Q6-UR % Total	Q6-UL % Total	Q6-LL % Total	Q6-LR % Total	All Events  % Parent	P1 % Parent	P3 % Parent	P2 % Parent	P4 % Parent	P7 % Parent	Q1-UR % Parent	Q1-UL % Parent	Q1-LL % Parent	Q1-LR % Parent	Q2-UR % Parent	Q2-UL % Parent	Q2-LL % Parent	Q2-LR % Parent	Q3-UR % Parent	Q3-UL % Parent	Q3-LL % Parent	Q3-LR % Parent	P5 % Parent	P6 % Parent	P9 % Parent	P8 % Parent	P10 % Parent	P11 % Parent	Q4-UR % Parent	Q4-UL % Parent	Q4-LL % Parent	Q4-LR % Parent	Q5-UR % Parent	Q5-UL % Parent	Q5-LL % Parent	Q5-LR % Parent	Q6-UR % Parent	Q6-UL % Parent	Q6-LL % Parent	Q6-LR % Parent
3R		180513	7145	86	116	77	10	0	0	71	49	0	0	39	81	56	29	33	2	7026	77	16	9	120	5969	0	81	39	0	0	0	39	81	0	0	70	50	100.00%	3.96%	0.05%	0.06%	0.04%	0.01%	0.00%	0.00%	0.04%	0.03%	0.00%	0.00%	0.02%	0.04%	0.03%	0.02%	0.02%	0.00%	3.89%	0.04%	0.01%	0.00%	0.07%	3.31%	0.00%	0.04%	0.02%	0.00%	0.00%	0.00%	0.02%	0.04%	0.00%	0.00%	0.04%	0.03%	100.00%	3.96%	74.14%	1.65%	89.53%	11.63%	0.00%	0.00%	59.17%	40.83%	0.00%	0.00%	32.50%	67.50%	46.67%	24.17%	27.50%	1.67%	98.33%	64.17%	13.79%	7.50%	2.01%	84.96%	0.00%	67.50%	32.50%	0.00%	0.00%	0.00%	32.50%	67.50%	0.00%	0.00%	58.33%	41.67%
3R1		529860	19158	222	297	197	29	0	0	172	130	0	0	104	198	139	74	78	11	18905	184	33	13	302	15571	0	202	100	0	0	0	104	198	0	0	172	130	100.00%	3.62%	0.04%	0.06%	0.04%	0.01%	0.00%	0.00%	0.03%	0.02%	0.00%	0.00%	0.02%	0.04%	0.03%	0.01%	0.01%	0.00%	3.57%	0.03%	0.01%	0.00%	0.06%	2.94%	0.00%	0.04%	0.02%	0.00%	0.00%	0.00%	0.02%	0.04%	0.00%	0.00%	0.03%	0.02%	100.00%	3.62%	74.75%	1.57%	88.74%	13.06%	0.00%	0.00%	56.95%	43.05%	0.00%	0.00%	34.44%	65.56%	46.03%	24.50%	25.83%	3.64%	98.68%	60.93%	11.11%	4.30%	1.94%	82.36%	0.00%	66.89%	33.11%	0.00%	0.00%	0.00%	34.44%	65.56%	0.00%	0.00%	56.95%	43.05%
1		792196	36152	258	417	219	48	0	0	267	34	0	0	284	17	24	43	201	33	35565	5	18	4	301	25340	0	31	270	0	0	0	285	16	0	0	266	35	100.00%	4.56%	0.03%	0.05%	0.03%	0.01%	0.00%	0.00%	0.03%	0.00%	0.00%	0.00%	0.04%	0.00%	0.00%	0.01%	0.03%	0.00%	4.49%	0.00%	0.00%	0.00%	0.04%	3.20%	0.00%	0.00%	0.03%	0.00%	0.00%	0.00%	0.04%	0.00%	0.00%	0.00%	0.03%	0.00%	100.00%	4.56%	61.87%	1.17%	84.88%	18.60%	0.00%	0.00%	88.70%	11.30%	0.00%	0.00%	94.35%	5.65%	7.97%	14.29%	66.78%	10.96%	98.38%	1.66%	4.32%	1.33%	1.19%	71.25%	0.00%	10.30%	89.70%	0.00%	0.00%	0.00%	94.68%	5.32%	0.00%	0.00%	88.37%	11.63%
2		666479	34561	328	527	288	51	0	0	323	34	0	0	335	22	26	53	234	44	33570	6	22	7	357	15848	0	41	316	0	0	0	335	22	0	0	319	38	100.00%	5.19%	0.05%	0.08%	0.04%	0.01%	0.00%	0.00%	0.05%	0.01%	0.00%	0.00%	0.05%	0.00%	0.00%	0.01%	0.04%	0.01%	5.04%	0.00%	0.00%	0.00%	0.05%	2.38%	0.00%	0.01%	0.05%	0.00%	0.00%	0.00%	0.05%	0.00%	0.00%	0.00%	0.05%	0.01%	100.00%	5.19%	62.24%	1.57%	87.80%	15.55%	0.00%	0.00%	90.48%	9.52%	0.00%	0.00%	93.84%	6.16%	7.28%	14.85%	65.55%	12.32%	97.13%	1.68%	4.17%	1.96%	2.25%	47.21%	0.00%	11.48%	88.52%	0.00%	0.00%	0.00%	93.84%	6.16%	0.00%	0.00%	89.36%	10.64%
3L		758217	9778	363	392	304	68	0	0	306	112	0	0	241	177	119	98	182	19	9534	145	12	14	418	5276	0	195	223	0	0	0	243	175	0	0	305	113	100.00%	1.29%	0.05%	0.05%	0.04%	0.01%	0.00%	0.00%	0.04%	0.01%	0.00%	0.00%	0.03%	0.02%	0.02%	0.01%	0.02%	0.00%	1.26%	0.02%	0.00%	0.00%	0.06%	0.70%	0.00%	0.03%	0.03%	0.00%	0.00%	0.00%	0.03%	0.02%	0.00%	0.00%	0.04%	0.01%	100.00%	1.29%	92.60%	4.11%	83.75%	18.73%	0.00%	0.00%	73.21%	26.79%	0.00%	0.00%	57.66%	42.34%	28.47%	23.44%	43.54%	4.55%	97.50%	34.69%	3.06%	3.35%	7.92%	55.34%	0.00%	46.65%	53.35%	0.00%	0.00%	0.00%	58.13%	41.87%	0.00%	0.00%	72.97%	27.03%
4R		464059	10371	266	292	233	45	0	0	246	34	0	0	254	26	32	28	204	16	10199	20	5	4	280	6670	0	33	247	0	0	0	254	26	0	0	240	40	100.00%	2.23%	0.06%	0.06%	0.05%	0.01%	0.00%	0.00%	0.05%	0.01%	0.00%	0.00%	0.05%	0.01%	0.01%	0.01%	0.04%	0.00%	2.20%	0.00%	0.00%	0.00%	0.06%	1.44%	0.00%	0.01%	0.05%	0.00%	0.00%	0.00%	0.05%	0.01%	0.00%	0.00%	0.05%	0.01%	100.00%	2.23%	91.10%	2.86%	87.59%	16.92%	0.00%	0.00%	87.86%	12.14%	0.00%	0.00%	90.71%	9.29%	11.43%	10.00%	72.86%	5.71%	98.34%	7.14%	1.71%	1.43%	4.20%	65.40%	0.00%	11.79%	88.21%	0.00%	0.00%	0.00%	90.71%	9.29%	0.00%	0.00%	85.71%	14.29%
4L		603299	7082	237	244	201	43	0	0	238	25	0	0	240	23	33	18	198	14	6988	20	0	0	263	4887	0	25	238	0	0	0	240	23	0	0	234	29	100.00%	1.17%	0.04%	0.04%	0.03%	0.01%	0.00%	0.00%	0.04%	0.00%	0.00%	0.00%	0.04%	0.00%	0.01%	0.00%	0.03%	0.00%	1.16%	0.00%	0.00%	0.00%	0.04%	0.81%	0.00%	0.00%	0.04%	0.00%	0.00%	0.00%	0.04%	0.00%	0.00%	0.00%	0.04%	0.00%	100.00%	1.17%	97.13%	3.49%	84.81%	18.14%	0.00%	0.00%	90.49%	9.51%	0.00%	0.00%	91.25%	8.75%	12.55%	6.84%	75.29%	5.32%	98.67%	7.60%	0.00%	0.00%	5.38%	69.93%	0.00%	9.51%	90.49%	0.00%	0.00%	0.00%	91.25%	8.75%	0.00%	0.00%	88.97%	11.03%
Black 3R		571659	6587	941	950	775	186	0	0	776	126	0	0	837	65	105	154	560	83	6480	30	9	36	902	5524	0	114	788	0	0	0	837	65	0	0	771	131	100.00%	1.15%	0.16%	0.17%	0.14%	0.03%	0.00%	0.00%	0.14%	0.02%	0.00%	0.00%	0.15%	0.01%	0.02%	0.03%	0.10%	0.01%	1.13%	0.01%	0.00%	0.01%	0.16%	0.97%	0.00%	0.02%	0.14%	0.00%	0.00%	0.00%	0.15%	0.01%	0.00%	0.00%	0.13%	0.02%	100.00%	1.15%	99.05%	14.66%	82.36%	19.77%	0.00%	0.00%	86.03%	13.97%	0.00%	0.00%	92.79%	7.21%	11.64%	17.07%	62.08%	9.20%	98.38%	3.33%	0.95%	3.99%	16.33%	85.25%	0.00%	12.64%	87.36%	0.00%	0.00%	0.00%	92.79%	7.21%	0.00%	0.00%	85.48%	14.52%
Red 3R1		249016	4018	216	233	182	38	0	0	180	44	0	0	205	19	45	35	133	11	3927	4	15	6	224	3506	0	40	184	0	0	0	205	19	0	0	180	44	100.00%	1.61%	0.09%	0.09%	0.07%	0.02%	0.00%	0.00%	0.07%	0.02%	0.00%	0.00%	0.08%	0.01%	0.02%	0.01%	0.05%	0.00%	1.58%	0.00%	0.01%	0.00%	0.09%	1.41%	0.00%	0.02%	0.07%	0.00%	0.00%	0.00%	0.08%	0.01%	0.00%	0.00%	0.07%	0.02%	100.00%	1.61%	92.70%	5.93%	84.26%	17.59%	0.00%	0.00%	80.36%	19.64%	0.00%	0.00%	91.52%	8.48%	20.09%	15.63%	59.38%	4.91%	97.74%	1.79%	6.44%	2.68%	6.39%	89.28%	0.00%	17.86%	82.14%	0.00%	0.00%	0.00%	91.52%	8.48%	0.00%	0.00%	80.36%	19.64%
Blue 1R		502955	8801	874	946	782	114	0	0	938	82	0	0	866	154	93	258	618	51	8624	21	21	13	1020	7631	0	213	807	0	0	0	869	151	0	0	934	86	100.00%	1.75%	0.17%	0.19%	0.16%	0.02%	0.00%	0.00%	0.19%	0.02%	0.00%	0.00%	0.17%	0.03%	0.02%	0.05%	0.12%	0.01%	1.71%	0.00%	0.00%	0.00%	0.20%	1.52%	0.00%	0.04%	0.16%	0.00%	0.00%	0.00%	0.17%	0.03%	0.00%	0.00%	0.19%	0.02%	100.00%	1.75%	92.39%	10.97%	89.47%	13.04%	0.00%	0.00%	91.96%	8.04%	0.00%	0.00%	84.90%	15.10%	9.12%	25.29%	60.59%	5.00%	97.99%	2.06%	2.22%	1.27%	13.37%	88.49%	0.00%	20.88%	79.12%	0.00%	0.00%	0.00%	85.20%	14.80%	0.00%	0.00%	91.57%	8.43%
Red 4R		433379	3786	313	342	282	37	0	0	304	44	0	0	319	29	48	42	234	24	3687	2	25	13	348	3322	0	43	305	0	0	0	320	28	0	0	301	47	100.00%	0.87%	0.07%	0.08%	0.07%	0.01%	0.00%	0.00%	0.07%	0.01%	0.00%	0.00%	0.07%	0.01%	0.01%	0.01%	0.05%	0.01%	0.85%	0.00%	0.01%	0.00%	0.08%	0.77%	0.00%	0.01%	0.07%	0.00%	0.00%	0.00%	0.07%	0.01%	0.00%	0.00%	0.07%	0.01%	100.00%	0.87%	91.52%	9.28%	90.10%	11.82%	0.00%	0.00%	87.36%	12.64%	0.00%	0.00%	91.67%	8.33%	13.79%	12.07%	67.24%	6.90%	97.39%	0.57%	7.31%	3.74%	10.48%	90.10%	0.00%	12.36%	87.64%	0.00%	0.00%	0.00%	91.95%	8.05%	0.00%	0.00%	86.49%	13.51%
Red 5R		113375	1183	132	139	120	17	0	0	117	12	0	0	119	10	16	17	89	7	1151	2	6	2	129	1030	0	15	114	0	0	0	119	10	0	0	116	13	100.00%	1.04%	0.12%	0.12%	0.11%	0.01%	0.00%	0.00%	0.10%	0.01%	0.00%	0.00%	0.10%	0.01%	0.01%	0.01%	0.08%	0.01%	1.02%	0.00%	0.01%	0.00%	0.11%	0.91%	0.00%	0.01%	0.10%	0.00%	0.00%	0.00%	0.10%	0.01%	0.00%	0.00%	0.10%	0.01%	100.00%	1.04%	94.96%	12.08%	90.91%	12.88%	0.00%	0.00%	90.70%	9.30%	0.00%	0.00%	92.25%	7.75%	12.40%	13.18%	68.99%	5.43%	97.30%	1.55%	4.32%	1.55%	12.52%	89.49%	0.00%	11.63%	88.37%	0.00%	0.00%	0.00%	92.25%	7.75%	0.00%	0.00%	89.92%	10.08%
Black 3L		177751	1007	154	158	134	24	0	0	132	16	0	0	139	9	25	19	90	14	989	4	3	2	148	828	0	17	131	0	0	0	139	9	0	0	124	24	100.00%	0.57%	0.09%	0.09%	0.08%	0.01%	0.00%	0.00%	0.07%	0.01%	0.00%	0.00%	0.08%	0.01%	0.01%	0.01%	0.05%	0.01%	0.56%	0.00%	0.00%	0.00%	0.08%	0.47%	0.00%	0.01%	0.07%	0.00%	0.00%	0.00%	0.08%	0.01%	0.00%	0.00%	0.07%	0.01%	100.00%	0.57%	97.47%	15.98%	87.01%	15.58%	0.00%	0.00%	89.19%	10.81%	0.00%	0.00%	93.92%	6.08%	16.89%	12.84%	60.81%	9.46%	98.21%	2.70%	1.90%	1.35%	17.87%	83.72%	0.00%	11.49%	88.51%	0.00%	0.00%	0.00%	93.92%	6.08%	0.00%	0.00%	83.78%	16.22%
Black 5R		509888	5121	650	685	560	102	0	0	569	72	0	0	607	34	77	73	456	35	5046	7	20	11	641	4560	0	59	582	0	0	0	607	34	0	0	561	80	100.00%	1.00%	0.13%	0.13%	0.11%	0.02%	0.00%	0.00%	0.11%	0.01%	0.00%	0.00%	0.12%	0.01%	0.02%	0.01%	0.09%	0.01%	0.99%	0.00%	0.00%	0.00%	0.13%	0.89%	0.00%	0.01%	0.11%	0.00%	0.00%	0.00%	0.12%	0.01%	0.00%	0.00%	0.11%	0.02%	100.00%	1.00%	94.89%	13.58%	86.15%	15.69%	0.00%	0.00%	88.77%	11.23%	0.00%	0.00%	94.70%	5.30%	12.01%	11.39%	71.14%	5.46%	98.54%	1.09%	2.92%	1.72%	14.06%	90.37%	0.00%	9.20%	90.80%	0.00%	0.00%	0.00%	94.70%	5.30%	0.00%	0.00%	87.52%	12.48%
Black 5L		885698	5884	897	907	781	133	0	0	815	73	0	0	865	23	81	122	633	52	5795	5	9	10	888	4855	0	65	823	0	0	0	866	22	0	0	810	78	100.00%	0.66%	0.10%	0.10%	0.09%	0.02%	0.00%	0.00%	0.09%	0.01%	0.00%	0.00%	0.10%	0.00%	0.01%	0.01%	0.07%	0.01%	0.65%	0.00%	0.00%	0.00%	0.10%	0.55%	0.00%	0.01%	0.09%	0.00%	0.00%	0.00%	0.10%	0.00%	0.00%	0.00%	0.09%	0.01%	100.00%	0.66%	98.90%	15.65%	87.07%	14.83%	0.00%	0.00%	91.78%	8.22%	0.00%	0.00%	97.41%	2.59%	9.12%	13.74%	71.28%	5.86%	98.49%	0.56%	0.99%	1.13%	18.29%	83.78%	0.00%	7.32%	92.68%	0.00%	0.00%	0.00%	97.52%	2.48%	0.00%	0.00%	91.22%	8.78%
Red 3L		404759	2135	532	537	461	81	0	0	469	41	0	0	494	16	50	81	355	24	2081	4	4	7	510	1630	0	38	472	0	0	0	495	15	0	0	467	43	100.00%	0.53%	0.13%	0.13%	0.11%	0.02%	0.00%	0.00%	0.12%	0.01%	0.00%	0.00%	0.12%	0.00%	0.01%	0.02%	0.09%	0.01%	0.51%	0.00%	0.00%	0.00%	0.13%	0.40%	0.00%	0.01%	0.12%	0.00%	0.00%	0.00%	0.12%	0.00%	0.00%	0.00%	0.12%	0.01%	100.00%	0.53%	99.07%	25.80%	86.65%	15.23%	0.00%	0.00%	91.96%	8.04%	0.00%	0.00%	96.86%	3.14%	9.80%	15.88%	69.61%	4.71%	97.47%	0.78%	0.74%	1.37%	31.29%	78.33%	0.00%	7.45%	92.55%	0.00%	0.00%	0.00%	97.06%	2.94%	0.00%	0.00%	91.57%	8.43%
Red 4L		306101	2749	183	189	134	53	0	0	154	16	0	0	160	10	26	27	103	14	2619	3	6	2	170	2099	0	18	152	0	0	0	160	10	0	0	153	17	100.00%	0.90%	0.06%	0.06%	0.04%	0.02%	0.00%	0.00%	0.05%	0.01%	0.00%	0.00%	0.05%	0.00%	0.01%	0.01%	0.03%	0.00%	0.86%	0.00%	0.00%	0.00%	0.06%	0.69%	0.00%	0.01%	0.05%	0.00%	0.00%	0.00%	0.05%	0.00%	0.00%	0.00%	0.05%	0.01%	100.00%	0.90%	96.83%	7.22%	73.22%	28.96%	0.00%	0.00%	90.59%	9.41%	0.00%	0.00%	94.12%	5.88%	15.29%	15.88%	60.59%	8.24%	95.27%	1.76%	3.17%	1.18%	8.10%	80.15%	0.00%	10.59%	89.41%	0.00%	0.00%	0.00%	94.12%	5.88%	0.00%	0.00%	90.00%	10.00%
Red 5L		547726	3631	591	598	526	82	0	0	530	42	0	0	547	25	57	80	399	36	3529	6	3	8	572	2797	0	47	525	0	0	0	547	25	0	0	524	48	100.00%	0.66%	0.11%	0.11%	0.10%	0.01%	0.00%	0.00%	0.10%	0.01%	0.00%	0.00%	0.10%	0.00%	0.01%	0.01%	0.07%	0.01%	0.64%	0.00%	0.00%	0.00%	0.10%	0.51%	0.00%	0.01%	0.10%	0.00%	0.00%	0.00%	0.10%	0.00%	0.00%	0.00%	0.10%	0.01%	100.00%	0.66%	98.83%	16.95%	89.00%	13.87%	0.00%	0.00%	92.66%	7.34%	0.00%	0.00%	95.63%	4.37%	9.97%	13.99%	69.76%	6.29%	97.19%	1.05%	0.50%	1.40%	20.45%	79.26%	0.00%	8.22%	91.78%	0.00%	0.00%	0.00%	95.63%	4.37%	0.00%	0.00%	91.61%	8.39%
Blue 1L		331114	2663	373	374	295	98	0	0	335	31	0	0	349	17	51	73	219	23	2567	7	1	1	366	2009	0	42	324	0	0	0	349	17	0	0	329	37	100.00%	0.80%	0.11%	0.11%	0.09%	0.03%	0.00%	0.00%	0.10%	0.01%	0.00%	0.00%	0.11%	0.01%	0.02%	0.02%	0.07%	0.01%	0.78%	0.00%	0.00%	0.00%	0.11%	0.61%	0.00%	0.01%	0.10%	0.00%	0.00%	0.00%	0.11%	0.01%	0.00%	0.00%	0.10%	0.01%	100.00%	0.80%	99.73%	14.57%	79.09%	26.27%	0.00%	0.00%	91.53%	8.47%	0.00%	0.00%	95.36%	4.64%	13.93%	19.95%	59.84%	6.28%	96.40%	1.91%	0.27%	0.27%	18.22%	78.26%	0.00%	11.48%	88.52%	0.00%	0.00%	0.00%	95.36%	4.64%	0.00%	0.00%	89.89%	10.11%
Blue 3R		503511	9280	884	1502	810	87	0	0	873	90	0	0	894	69	106	163	648	46	8970	14	254	11	963	7639	0	127	836	0	0	0	896	67	0	0	868	95	100.00%	1.84%	0.18%	0.30%	0.16%	0.02%	0.00%	0.00%	0.17%	0.02%	0.00%	0.00%	0.18%	0.01%	0.02%	0.03%	0.13%	0.01%	1.78%	0.00%	0.05%	0.00%	0.19%	1.52%	0.00%	0.03%	0.17%	0.00%	0.00%	0.00%	0.18%	0.01%	0.00%	0.00%	0.17%	0.02%	100.00%	1.84%	58.85%	16.74%	91.63%	9.84%	0.00%	0.00%	90.65%	9.35%	0.00%	0.00%	92.83%	7.17%	11.01%	16.93%	67.29%	4.78%	96.66%	1.45%	16.91%	1.14%	12.61%	85.16%	0.00%	13.19%	86.81%	0.00%	0.00%	0.00%	93.04%	6.96%	0.00%	0.00%	90.13%	9.87%
Blue 3L		481981	5871	622	647	533	112	0	0	559	51	0	0	575	35	77	108	379	46	5705	10	9	11	610	4869	0	67	543	0	0	0	575	35	0	0	553	57	100.00%	1.22%	0.13%	0.13%	0.11%	0.02%	0.00%	0.00%	0.12%	0.01%	0.00%	0.00%	0.12%	0.01%	0.02%	0.02%	0.08%	0.01%	1.18%	0.00%	0.00%	0.00%	0.13%	1.01%	0.00%	0.01%	0.11%	0.00%	0.00%	0.00%	0.12%	0.01%	0.00%	0.00%	0.11%	0.01%	100.00%	1.22%	96.14%	11.34%	85.69%	18.01%	0.00%	0.00%	91.64%	8.36%	0.00%	0.00%	94.26%	5.74%	12.62%	17.70%	62.13%	7.54%	97.17%	1.64%	1.39%	1.80%	12.53%	85.35%	0.00%	10.98%	89.02%	0.00%	0.00%	0.00%	94.26%	5.74%	0.00%	0.00%	90.66%	9.34%
testing		13314	162	0	24	0	0	0	0	0	0	0	0	0	0	0	0	0	0	155	0	3	0	0	137	0	0	0	0	0	0	0	0	0	0	0	0	100.00%	1.22%	0.00%	0.18%	0.00%	0.00%	0.00%	0.00%	0.00%	0.00%	0.00%	0.00%	0.00%	0.00%	0.00%	0.00%	0.00%	0.00%	1.16%	0.00%	0.02%	0.00%	0.00%	1.03%	0.00%	0.00%	0.00%	0.00%	0.00%	0.00%	0.00%	0.00%	0.00%	0.00%	0.00%	0.00%	100.00%	1.22%	0.00%	15.48%	####	####	####	####	####	####	####	####	####	####	####	####	####	####	95.68%	####	12.50%	####	0.00%	88.39%	####	####	####	####	####	####	####	####	####	####	####	####
spleen		74088	60799	58793	58956	56519	2574	0	0	57901	127	0	0	57945	83	79	862	56759	328	60640	43	10	13	58028	59646	0	183	57845	0	0	0	57946	82	0	0	57880	148	100.00%	82.06%	79.36%	79.58%	76.29%	3.47%	0.00%	0.00%	78.15%	0.17%	0.00%	0.00%	78.21%	0.11%	0.11%	1.16%	76.61%	0.44%	81.85%	0.06%	0.01%	0.02%	78.32%	80.51%	0.00%	0.25%	78.08%	0.00%	0.00%	0.00%	78.21%	0.11%	0.00%	0.00%	78.12%	0.20%	100.00%	82.06%	99.72%	97.22%	96.13%	4.38%	0.00%	0.00%	99.78%	0.22%	0.00%	0.00%	99.86%	0.14%	0.14%	1.49%	97.81%	0.57%	99.74%	0.07%	0.02%	0.02%	97.29%	98.36%	0.00%	0.32%	99.68%	0.00%	0.00%	0.00%	99.86%	0.14%	0.00%	0.00%	99.74%	0.26%
PBMC		106878	94530	93553	93584	90143	3875	0	0	92448	125	0	0	92513	60	83	986	91120	384	94349	36	8	19	92573	94160	0	161	92412	0	0	0	92514	59	0	0	92419	154	100.00%	88.45%	87.53%	87.56%	84.34%	3.63%	0.00%	0.00%	86.50%	0.12%	0.00%	0.00%	86.56%	0.06%	0.08%	0.92%	85.26%	0.36%	88.28%	0.03%	0.01%	0.02%	86.62%	88.10%	0.00%	0.15%	86.46%	0.00%	0.00%	0.00%	86.56%	0.06%	0.00%	0.00%	86.47%	0.14%	100.00%	88.45%	99.97%	99.19%	96.36%	4.14%	0.00%	0.00%	99.86%	0.14%	0.00%	0.00%	99.94%	0.06%	0.09%	1.07%	98.43%	0.41%	99.81%	0.04%	0.01%	0.02%	98.31%	99.80%	0.00%	0.17%	99.83%	0.00%	0.00%	0.00%	99.94%	0.06%	0.00%	0.00%	99.83%	0.17%
brain-all		165653	45652	30989	31007	29175	2039	0	0	30071	151	0	0	30167	55	134	1336	28562	190	45324	17	2	8	30222	44393	0	238	29984	0	0	0	30168	54	0	0	30053	169	100.00%	27.56%	18.71%	18.72%	17.61%	1.23%	0.00%	0.00%	18.15%	0.09%	0.00%	0.00%	18.21%	0.03%	0.08%	0.81%	17.24%	0.11%	27.36%	0.01%	0.00%	0.00%	18.24%	26.80%	0.00%	0.14%	18.10%	0.00%	0.00%	0.00%	18.21%	0.03%	0.00%	0.00%	18.14%	0.10%	100.00%	27.56%	99.94%	68.41%	94.15%	6.58%	0.00%	0.00%	99.50%	0.50%	0.00%	0.00%	99.82%	0.18%	0.44%	4.42%	94.51%	0.63%	99.28%	0.06%	0.01%	0.03%	68.08%	97.95%	0.00%	0.79%	99.21%	0.00%	0.00%	0.00%	99.82%	0.18%	0.00%	0.00%	99.44%	0.56%
brain-CD16+FMO		242165	63651	46899	47281	44216	3002	0	0	45827	102	0	0	45758	171	112	3293	42359	165	63218	50	2	0	45929	61988	0	620	45309	0	0	0	45761	168	0	0	45845	84	100.00%	26.28%	19.37%	19.52%	18.26%	1.24%	0.00%	0.00%	18.92%	0.04%	0.00%	0.00%	18.90%	0.07%	0.05%	1.36%	17.49%	0.07%	26.11%	0.02%	0.00%	0.00%	18.97%	25.60%	0.00%	0.26%	18.71%	0.00%	0.00%	0.00%	18.90%	0.07%	0.00%	0.00%	18.93%	0.03%	100.00%	26.28%	99.19%	74.79%	94.28%	6.40%	0.00%	0.00%	99.78%	0.22%	0.00%	0.00%	99.63%	0.37%	0.24%	7.17%	92.23%	0.36%	99.32%	0.11%	0.00%	0.00%	74.09%	98.05%	0.00%	1.35%	98.65%	0.00%	0.00%	0.00%	99.63%	0.37%	0.00%	0.00%	99.82%	0.18%
brain-CD206+FMO1		227102	60386	43491	43849	40684	3139	0	0	42272	233	0	0	42491	14	74	248	41710	473	59926	4	5	19	42505	58613	0	30	42475	0	0	0	42492	13	0	0	42246	259	100.00%	26.59%	19.15%	19.31%	17.91%	1.38%	0.00%	0.00%	18.61%	0.10%	0.00%	0.00%	18.71%	0.01%	0.03%	0.11%	18.37%	0.21%	26.39%	0.00%	0.00%	0.01%	18.72%	25.81%	0.00%	0.01%	18.70%	0.00%	0.00%	0.00%	18.71%	0.01%	0.00%	0.00%	18.60%	0.11%	100.00%	26.59%	99.18%	73.17%	93.55%	7.22%	0.00%	0.00%	99.45%	0.55%	0.00%	0.00%	99.97%	0.03%	0.17%	0.58%	98.13%	1.11%	99.24%	0.01%	0.01%	0.04%	72.52%	97.81%	0.00%	0.07%	99.93%	0.00%	0.00%	0.00%	99.97%	0.03%	0.00%	0.00%	99.39%	0.61%
24hr_ipsi	ok	157839	88168	86534	86585	85414	1352	0	0	77072	772	0	0	76280	1564	1034	9401	67191	218	87467	474	43	19	77844	79072	0	2320	75524	0	0	0	76293	1551	0	0	77012	832	100.00%	55.86%	54.82%	54.86%	54.11%	0.86%	0.00%	0.00%	48.83%	0.49%	0.00%	0.00%	48.33%	0.99%	0.66%	5.96%	42.57%	0.14%	55.42%	0.30%	0.03%	0.01%	49.32%	50.10%	0.00%	1.47%	47.85%	0.00%	0.00%	0.00%	48.34%	0.98%	0.00%	0.00%	48.79%	0.53%	100.00%	55.86%	99.94%	98.99%	98.71%	1.56%	0.00%	0.00%	99.01%	0.99%	0.00%	0.00%	97.99%	2.01%	1.33%	12.08%	86.31%	0.28%	99.20%	0.61%	0.05%	0.02%	98.45%	90.40%	0.00%	2.98%	97.02%	0.00%	0.00%	0.00%	98.01%	1.99%	0.00%	0.00%	98.93%	1.07%
24hr_contra		511934	288948	281433	281857	276639	5743	0	0	218790	3134	0	0	219748	2176	2951	22801	194775	1397	285701	143	56	529	221924	224229	0	5431	216493	0	0	0	219807	2117	0	0	218655	3269	100.00%	56.44%	54.97%	55.06%	54.04%	1.12%	0.00%	0.00%	42.74%	0.61%	0.00%	0.00%	42.93%	0.43%	0.58%	4.45%	38.05%	0.27%	55.81%	0.03%	0.01%	0.10%	43.35%	43.80%	0.00%	1.06%	42.29%	0.00%	0.00%	0.00%	42.94%	0.41%	0.00%	0.00%	42.71%	0.64%	100.00%	56.44%	99.85%	98.65%	98.30%	2.04%	0.00%	0.00%	98.59%	1.41%	0.00%	0.00%	99.02%	0.98%	1.33%	10.27%	87.77%	0.63%	98.88%	0.06%	0.02%	0.24%	98.97%	78.48%	0.00%	2.45%	97.55%	0.00%	0.00%	0.00%	99.05%	0.95%	0.00%	0.00%	98.53%	1.47%
24hr_spleen1		398017	277840	274592	274637	269512	6083	0	0	233316	2966	0	0	235548	734	2976	19185	213395	726	276435	246	34	7	236282	238176	0	2628	233654	0	0	0	235564	718	0	0	233197	3085	100.00%	69.81%	68.99%	69.00%	67.71%	1.53%	0.00%	0.00%	58.62%	0.75%	0.00%	0.00%	59.18%	0.18%	0.75%	4.82%	53.61%	0.18%	69.45%	0.06%	0.01%	0.00%	59.36%	59.84%	0.00%	0.66%	58.70%	0.00%	0.00%	0.00%	59.18%	0.18%	0.00%	0.00%	58.59%	0.78%	100.00%	69.81%	99.98%	99.35%	98.15%	2.22%	0.00%	0.00%	98.74%	1.26%	0.00%	0.00%	99.69%	0.31%	1.26%	8.12%	90.31%	0.31%	99.49%	0.10%	0.01%	0.00%	99.20%	86.16%	0.00%	1.11%	98.89%	0.00%	0.00%	0.00%	99.70%	0.30%	0.00%	0.00%	98.69%	1.31%
24hr_spleen1_FMO_CD206-	fmo-cd206	308892	245281	233170	233174	229025	5059	0	0	177216	569	0	0	177777	8	508	1690	174991	596	243473	1	3	8	177785	179022	0	77	177708	0	0	0	177777	8	0	0	177186	599	100.00%	79.41%	75.49%	75.49%	74.14%	1.64%	0.00%	0.00%	57.37%	0.18%	0.00%	0.00%	57.55%	0.00%	0.16%	0.55%	56.65%	0.19%	78.82%	0.00%	0.00%	0.00%	57.56%	57.96%	0.00%	0.02%	57.53%	0.00%	0.00%	0.00%	57.55%	0.00%	0.00%	0.00%	57.36%	0.19%	100.00%	79.41%	100.00%	95.77%	98.22%	2.17%	0.00%	0.00%	99.68%	0.32%	0.00%	0.00%	100.00%	0.00%	0.29%	0.95%	98.43%	0.34%	99.26%	0.00%	0.00%	0.00%	99.31%	73.53%	0.00%	0.04%	99.96%	0.00%	0.00%	0.00%	100.00%	0.00%	0.00%	0.00%	99.66%	0.34%
24hr_spleen_only_CD206+		241573	175952	170804	170824	167830	3585	0	0	139901	201	0	0	139904	198	210	3575	135992	325	174233	74	18	0	140102	141249	0	483	139619	0	0	0	139906	196	0	0	139887	215	100.00%	72.84%	70.70%	70.71%	69.47%	1.48%	0.00%	0.00%	57.91%	0.08%	0.00%	0.00%	57.91%	0.08%	0.09%	1.48%	56.29%	0.13%	72.12%	0.03%	0.01%	0.00%	58.00%	58.47%	0.00%	0.20%	57.80%	0.00%	0.00%	0.00%	57.91%	0.08%	0.00%	0.00%	57.91%	0.09%	100.00%	72.84%	99.99%	98.04%	98.26%	2.10%	0.00%	0.00%	99.86%	0.14%	0.00%	0.00%	99.86%	0.14%	0.15%	2.55%	97.07%	0.23%	99.02%	0.05%	0.01%	0.00%	99.19%	81.07%	0.00%	0.34%	99.66%	0.00%	0.00%	0.00%	99.86%	0.14%	0.00%	0.00%	99.85%	0.15%
24hr_ipsi_only CD206+		330138	188160	182224	182244	179652	3131	0	0	154088	316	0	0	152384	2020	366	8312	145362	364	186870	487	16	1	154404	155680	0	3212	151192	0	0	0	152413	1991	0	0	154049	355	100.00%	56.99%	55.20%	55.20%	54.42%	0.95%	0.00%	0.00%	46.67%	0.10%	0.00%	0.00%	46.16%	0.61%	0.11%	2.52%	44.03%	0.11%	56.60%	0.15%	0.00%	0.00%	46.77%	47.16%	0.00%	0.97%	45.80%	0.00%	0.00%	0.00%	46.17%	0.60%	0.00%	0.00%	46.66%	0.11%	100.00%	56.99%	99.99%	97.52%	98.59%	1.72%	0.00%	0.00%	99.80%	0.20%	0.00%	0.00%	98.69%	1.31%	0.24%	5.38%	94.14%	0.24%	99.31%	0.32%	0.01%	0.00%	99.18%	83.31%	0.00%	2.08%	97.92%	0.00%	0.00%	0.00%	98.71%	1.29%	0.00%	0.00%	99.77%	0.23%
blank_DAPI		53	8	0	0	0	0	0	0	0	0	0	0	0	0	0	0	0	0	8	0	0	0	0	8	0	0	0	0	0	0	0	0	0	0	0	0	100.00%	15.09%	0.00%	0.00%	0.00%	0.00%	0.00%	0.00%	0.00%	0.00%	0.00%	0.00%	0.00%	0.00%	0.00%	0.00%	0.00%	0.00%	15.09%	0.00%	0.00%	0.00%	0.00%	15.09%	0.00%	0.00%	0.00%	0.00%	0.00%	0.00%	0.00%	0.00%	0.00%	0.00%	0.00%	0.00%	100.00%	15.09%	####	0.00%	####	####	####	####	####	####	####	####	####	####	####	####	####	####	100.00%	####	####	####	0.00%	100.00%	####	####	####	####	####	####	####	####	####	####	####	####
A1'R		107502	5158	337	371	334	3	0	0	351	47	0	0	260	138	76	224	94	4	4997	71	24	5	398	4410	0	193	205	0	0	0	261	137	0	0	349	49	100.00%	4.80%	0.31%	0.35%	0.31%	0.00%	0.00%	0.00%	0.33%	0.04%	0.00%	0.00%	0.24%	0.13%	0.07%	0.21%	0.09%	0.00%	4.65%	0.07%	0.02%	0.00%	0.37%	4.10%	0.00%	0.18%	0.19%	0.00%	0.00%	0.00%	0.24%	0.13%	0.00%	0.00%	0.32%	0.05%	100.00%	4.80%	90.84%	7.42%	99.11%	0.89%	0.00%	0.00%	88.19%	11.81%	0.00%	0.00%	65.33%	34.67%	19.10%	56.28%	23.62%	1.01%	96.88%	17.84%	6.47%	1.26%	9.02%	88.25%	0.00%	48.49%	51.51%	0.00%	0.00%	0.00%	65.58%	34.42%	0.00%	0.00%	87.69%	12.31%
A1R		728112	29998	1898	1968	1887	13	0	0	2464	274	0	0	1610	1128	341	1907	463	27	28609	357	49	25	2738	28170	0	1584	1154	0	0	0	1626	1112	0	0	2452	286	100.00%	4.12%	0.26%	0.27%	0.26%	0.00%	0.00%	0.00%	0.34%	0.04%	0.00%	0.00%	0.22%	0.15%	0.05%	0.26%	0.06%	0.00%	3.93%	0.05%	0.01%	0.00%	0.38%	3.87%	0.00%	0.22%	0.16%	0.00%	0.00%	0.00%	0.22%	0.15%	0.00%	0.00%	0.34%	0.04%	100.00%	4.12%	96.44%	6.88%	99.42%	0.68%	0.00%	0.00%	89.99%	10.01%	0.00%	0.00%	58.80%	41.20%	12.45%	69.65%	16.91%	0.99%	95.37%	13.04%	2.49%	0.91%	9.72%	98.47%	0.00%	57.85%	42.15%	0.00%	0.00%	0.00%	59.39%	40.61%	0.00%	0.00%	89.55%	10.45%
A2'R		622187	39092	1872	1975	1862	10	0	0	2177	302	0	0	849	1630	400	1819	239	21	37148	879	72	26	2479	36832	0	1900	579	0	0	0	859	1620	0	0	2163	316	100.00%	6.28%	0.30%	0.32%	0.30%	0.00%	0.00%	0.00%	0.35%	0.05%	0.00%	0.00%	0.14%	0.26%	0.06%	0.29%	0.04%	0.00%	5.97%	0.14%	0.01%	0.00%	0.40%	5.92%	0.00%	0.31%	0.09%	0.00%	0.00%	0.00%	0.14%	0.26%	0.00%	0.00%	0.35%	0.05%	100.00%	6.28%	94.78%	5.32%	99.47%	0.53%	0.00%	0.00%	87.82%	12.18%	0.00%	0.00%	34.25%	65.75%	16.14%	73.38%	9.64%	0.85%	95.03%	35.46%	3.65%	1.05%	6.73%	99.15%	0.00%	76.64%	23.36%	0.00%	0.00%	0.00%	34.65%	65.35%	0.00%	0.00%	87.25%	12.75%
A2R		605094	41072	2778	3019	2768	13	0	0	3335	185	0	0	1461	2059	264	2847	387	22	39131	914	137	10	3520	38584	0	2549	971	0	0	0	1473	2047	0	0	3322	198	100.00%	6.79%	0.46%	0.50%	0.46%	0.00%	0.00%	0.00%	0.55%	0.03%	0.00%	0.00%	0.24%	0.34%	0.04%	0.47%	0.06%	0.00%	6.47%	0.15%	0.02%	0.00%	0.58%	6.38%	0.00%	0.42%	0.16%	0.00%	0.00%	0.00%	0.24%	0.34%	0.00%	0.00%	0.55%	0.03%	100.00%	6.79%	92.02%	7.72%	99.64%	0.47%	0.00%	0.00%	94.74%	5.26%	0.00%	0.00%	41.51%	58.49%	7.50%	80.88%	10.99%	0.63%	95.27%	25.97%	4.54%	0.28%	9.12%	98.60%	0.00%	72.41%	27.59%	0.00%	0.00%	0.00%	41.85%	58.15%	0.00%	0.00%	94.38%	5.62%
A1'L		807095	23583	1340	1399	1323	18	0	0	1077	297	0	0	961	413	367	621	346	40	22772	72	53	15	1374	22397	0	622	752	0	0	0	970	404	0	0	1065	309	100.00%	2.92%	0.17%	0.17%	0.16%	0.00%	0.00%	0.00%	0.13%	0.04%	0.00%	0.00%	0.12%	0.05%	0.05%	0.08%	0.04%	0.00%	2.82%	0.01%	0.01%	0.00%	0.17%	2.78%	0.00%	0.08%	0.09%	0.00%	0.00%	0.00%	0.12%	0.05%	0.00%	0.00%	0.13%	0.04%	100.00%	2.92%	95.78%	6.14%	98.73%	1.34%	0.00%	0.00%	78.38%	21.62%	0.00%	0.00%	69.94%	30.06%	26.71%	45.20%	25.18%	2.91%	96.56%	5.24%	3.79%	1.09%	6.13%	98.35%	0.00%	45.27%	54.73%	0.00%	0.00%	0.00%	70.60%	29.40%	0.00%	0.00%	77.51%	22.49%
A1L		500843	22958	1296	1353	1281	16	0	0	1216	160	0	0	1013	363	219	810	310	37	22291	85	32	5	1376	21775	0	641	735	0	0	0	1020	356	0	0	1203	173	100.00%	4.58%	0.26%	0.27%	0.26%	0.00%	0.00%	0.00%	0.24%	0.03%	0.00%	0.00%	0.20%	0.07%	0.04%	0.16%	0.06%	0.01%	4.45%	0.02%	0.01%	0.00%	0.27%	4.35%	0.00%	0.13%	0.15%	0.00%	0.00%	0.00%	0.20%	0.07%	0.00%	0.00%	0.24%	0.03%	100.00%	4.58%	95.79%	6.07%	98.84%	1.23%	0.00%	0.00%	88.37%	11.63%	0.00%	0.00%	73.62%	26.38%	15.92%	58.87%	22.53%	2.69%	97.09%	6.18%	2.37%	0.36%	6.32%	97.69%	0.00%	46.58%	53.42%	0.00%	0.00%	0.00%	74.13%	25.87%	0.00%	0.00%	87.43%	12.57%
A2'L		504887	19414	1011	1099	1002	11	0	0	841	208	0	0	727	322	257	532	236	24	18315	102	63	24	1049	18034	0	497	552	0	0	0	733	316	0	0	836	213	100.00%	3.85%	0.20%	0.22%	0.20%	0.00%	0.00%	0.00%	0.17%	0.04%	0.00%	0.00%	0.14%	0.06%	0.05%	0.11%	0.05%	0.00%	3.63%	0.02%	0.01%	0.00%	0.21%	3.57%	0.00%	0.10%	0.11%	0.00%	0.00%	0.00%	0.15%	0.06%	0.00%	0.00%	0.17%	0.04%	100.00%	3.85%	91.99%	6.00%	99.11%	1.09%	0.00%	0.00%	80.17%	19.83%	0.00%	0.00%	69.30%	30.70%	24.50%	50.71%	22.50%	2.29%	94.34%	9.72%	5.73%	2.29%	5.82%	98.47%	0.00%	47.38%	52.62%	0.00%	0.00%	0.00%	69.88%	30.12%	0.00%	0.00%	79.69%	20.31%
A2L		325630	35017	731	742	722	9	0	0	684	114	0	0	476	322	160	567	60	11	34586	97	7	9	798	34456	0	488	310	0	0	0	486	312	0	0	677	121	100.00%	10.75%	0.22%	0.23%	0.22%	0.00%	0.00%	0.00%	0.21%	0.04%	0.00%	0.00%	0.15%	0.10%	0.05%	0.17%	0.02%	0.00%	10.62%	0.03%	0.00%	0.00%	0.25%	10.58%	0.00%	0.15%	0.10%	0.00%	0.00%	0.00%	0.15%	0.10%	0.00%	0.00%	0.21%	0.04%	100.00%	10.75%	98.52%	2.15%	98.77%	1.23%	0.00%	0.00%	85.71%	14.29%	0.00%	0.00%	59.65%	40.35%	20.05%	71.05%	7.52%	1.38%	98.77%	12.16%	0.94%	1.13%	2.32%	99.62%	0.00%	61.15%	38.85%	0.00%	0.00%	0.00%	60.90%	39.10%	0.00%	0.00%	84.84%	15.16%
blank		70296	5949	13	13	13	0	0	0	13	0	0	0	11	2	0	4	9	0	5720	0	0	0	13	5589	0	3	10	0	0	0	11	2	0	0	13	0	100.00%	8.46%	0.02%	0.02%	0.02%	0.00%	0.00%	0.00%	0.02%	0.00%	0.00%	0.00%	0.02%	0.00%	0.00%	0.01%	0.01%	0.00%	8.14%	0.00%	0.00%	0.00%	0.02%	7.95%	0.00%	0.00%	0.01%	0.00%	0.00%	0.00%	0.02%	0.00%	0.00%	0.00%	0.02%	0.00%	100.00%	8.46%	100.00%	0.23%	100.00%	0.00%	0.00%	0.00%	100.00%	0.00%	0.00%	0.00%	84.62%	15.38%	0.00%	30.77%	69.23%	0.00%	96.15%	0.00%	0.00%	0.00%	0.23%	97.71%	0.00%	23.08%	76.92%	0.00%	0.00%	0.00%	84.62%	15.38%	0.00%	0.00%	100.00%	0.00%
blank1		218866	29125	141	141	141	0	0	0	138	0	0	0	137	1	4	16	118	0	28609	0	0	0	138	28380	0	2	136	0	0	0	137	1	0	0	138	0	100.00%	13.31%	0.06%	0.06%	0.06%	0.00%	0.00%	0.00%	0.06%	0.00%	0.00%	0.00%	0.06%	0.00%	0.00%	0.01%	0.05%	0.00%	13.07%	0.00%	0.00%	0.00%	0.06%	12.97%	0.00%	0.00%	0.06%	0.00%	0.00%	0.00%	0.06%	0.00%	0.00%	0.00%	0.06%	0.00%	100.00%	13.31%	100.00%	0.49%	100.00%	0.00%	0.00%	0.00%	100.00%	0.00%	0.00%	0.00%	99.28%	0.72%	2.90%	11.59%	85.51%	0.00%	98.23%	0.00%	0.00%	0.00%	0.49%	99.20%	0.00%	1.45%	98.55%	0.00%	0.00%	0.00%	99.28%	0.72%	0.00%	0.00%	100.00%	0.00%
A3'R		174257	19045	5367	6226	5335	39	0	0	5997	249	0	0	4711	1535	343	3588	2289	26	18534	751	842	59	6246	17689	0	2417	3829	0	0	0	4737	1509	0	0	5990	256	100.00%	10.93%	3.08%	3.57%	3.06%	0.02%	0.00%	0.00%	3.44%	0.14%	0.00%	0.00%	2.70%	0.88%	0.20%	2.06%	1.31%	0.01%	10.64%	0.43%	0.48%	0.03%	3.58%	10.15%	0.00%	1.39%	2.20%	0.00%	0.00%	0.00%	2.72%	0.87%	0.00%	0.00%	3.44%	0.15%	100.00%	10.93%	86.20%	33.59%	99.40%	0.73%	0.00%	0.00%	96.01%	3.99%	0.00%	0.00%	75.42%	24.58%	5.49%	57.44%	36.65%	0.42%	97.32%	12.02%	13.52%	0.94%	35.31%	95.44%	0.00%	38.70%	61.30%	0.00%	0.00%	0.00%	75.84%	24.16%	0.00%	0.00%	95.90%	4.10%
A3R		236779	14262	5448	5741	5431	21	0	0	5378	301	0	0	5131	548	383	2527	2751	18	13724	211	288	85	5679	12663	0	1315	4364	0	0	0	5143	536	0	0	5363	316	100.00%	6.02%	2.30%	2.42%	2.29%	0.01%	0.00%	0.00%	2.27%	0.13%	0.00%	0.00%	2.17%	0.23%	0.16%	1.07%	1.16%	0.01%	5.80%	0.09%	0.12%	0.04%	2.40%	5.35%	0.00%	0.56%	1.84%	0.00%	0.00%	0.00%	2.17%	0.23%	0.00%	0.00%	2.26%	0.13%	100.00%	6.02%	94.90%	41.83%	99.69%	0.39%	0.00%	0.00%	94.70%	5.30%	0.00%	0.00%	90.35%	9.65%	6.74%	44.50%	48.44%	0.32%	96.23%	3.72%	5.02%	1.50%	44.85%	92.27%	0.00%	23.16%	76.84%	0.00%	0.00%	0.00%	90.56%	9.44%	0.00%	0.00%	94.44%	5.56%
A4'R		254330	25780	5348	6458	5324	27	0	0	5700	388	0	0	5231	857	523	2572	2981	12	24959	329	1062	119	6088	24108	0	1540	4548	0	0	0	5247	841	0	0	5682	406	100.00%	10.14%	2.10%	2.54%	2.09%	0.01%	0.00%	0.00%	2.24%	0.15%	0.00%	0.00%	2.06%	0.34%	0.21%	1.01%	1.17%	0.00%	9.81%	0.13%	0.42%	0.05%	2.39%	9.48%	0.00%	0.61%	1.79%	0.00%	0.00%	0.00%	2.06%	0.33%	0.00%	0.00%	2.23%	0.16%	100.00%	10.14%	82.81%	25.87%	99.55%	0.50%	0.00%	0.00%	93.63%	6.37%	0.00%	0.00%	85.92%	14.08%	8.59%	42.25%	48.97%	0.20%	96.82%	5.40%	16.44%	1.95%	25.25%	96.59%	0.00%	25.30%	74.70%	0.00%	0.00%	0.00%	86.19%	13.81%	0.00%	0.00%	93.33%	6.67%
A4R		295442	12333	4706	5041	4688	22	0	0	4501	247	0	0	4394	354	313	1940	2480	15	11914	143	331	45	4748	10984	0	880	3868	0	0	0	4399	349	0	0	4487	261	100.00%	4.17%	1.59%	1.71%	1.59%	0.01%	0.00%	0.00%	1.52%	0.08%	0.00%	0.00%	1.49%	0.12%	0.11%	0.66%	0.84%	0.01%	4.03%	0.05%	0.11%	0.02%	1.61%	3.72%	0.00%	0.30%	1.31%	0.00%	0.00%	0.00%	1.49%	0.12%	0.00%	0.00%	1.52%	0.09%	100.00%	4.17%	93.35%	42.31%	99.62%	0.47%	0.00%	0.00%	94.80%	5.20%	0.00%	0.00%	92.54%	7.46%	6.59%	40.86%	52.23%	0.32%	96.60%	3.01%	6.57%	0.95%	43.23%	92.19%	0.00%	18.53%	81.47%	0.00%	0.00%	0.00%	92.65%	7.35%	0.00%	0.00%	94.50%	5.50%
A3'L		169483	17375	6712	6873	6694	22	0	0	6673	203	0	0	6546	330	301	2941	3618	16	16992	80	146	22	6876	16173	0	1130	5746	0	0	0	6551	325	0	0	6664	212	100.00%	10.25%	3.96%	4.06%	3.95%	0.01%	0.00%	0.00%	3.94%	0.12%	0.00%	0.00%	3.86%	0.19%	0.18%	1.74%	2.13%	0.01%	10.03%	0.05%	0.09%	0.01%	4.06%	9.54%	0.00%	0.67%	3.39%	0.00%	0.00%	0.00%	3.87%	0.19%	0.00%	0.00%	3.93%	0.13%	100.00%	10.25%	97.66%	40.45%	99.73%	0.33%	0.00%	0.00%	97.05%	2.95%	0.00%	0.00%	95.20%	4.80%	4.38%	42.77%	52.62%	0.23%	97.80%	1.16%	2.12%	0.32%	42.52%	95.18%	0.00%	16.43%	83.57%	0.00%	0.00%	0.00%	95.27%	4.73%	0.00%	0.00%	96.92%	3.08%
A3L		217396	16478	5567	6320	5541	30	0	0	5162	539	0	0	4949	752	658	2128	2896	19	16017	400	713	216	5701	15140	0	1343	4358	0	0	0	4956	745	0	0	5149	552	100.00%	7.58%	2.56%	2.91%	2.55%	0.01%	0.00%	0.00%	2.37%	0.25%	0.00%	0.00%	2.28%	0.35%	0.30%	0.98%	1.33%	0.01%	7.37%	0.18%	0.33%	0.10%	2.62%	6.96%	0.00%	0.62%	2.00%	0.00%	0.00%	0.00%	2.28%	0.34%	0.00%	0.00%	2.37%	0.25%	100.00%	7.58%	88.09%	39.46%	99.53%	0.54%	0.00%	0.00%	90.55%	9.45%	0.00%	0.00%	86.81%	13.19%	11.54%	37.33%	50.80%	0.33%	97.20%	7.02%	11.28%	3.79%	37.66%	94.52%	0.00%	23.56%	76.44%	0.00%	0.00%	0.00%	86.93%	13.07%	0.00%	0.00%	90.32%	9.68%
A4'L		215745	17910	5724	5904	5703	23	0	0	5646	308	0	0	5577	377	405	2480	3039	30	17328	155	172	87	5954	9273	0	1041	4913	0	0	0	5583	371	0	0	5637	317	100.00%	8.30%	2.65%	2.74%	2.64%	0.01%	0.00%	0.00%	2.62%	0.14%	0.00%	0.00%	2.58%	0.17%	0.19%	1.15%	1.41%	0.01%	8.03%	0.07%	0.08%	0.04%	2.76%	4.30%	0.00%	0.48%	2.28%	0.00%	0.00%	0.00%	2.59%	0.17%	0.00%	0.00%	2.61%	0.15%	100.00%	8.30%	96.95%	34.07%	99.63%	0.40%	0.00%	0.00%	94.83%	5.17%	0.00%	0.00%	93.67%	6.33%	6.80%	41.65%	51.04%	0.50%	96.75%	2.60%	2.91%	1.46%	64.21%	53.51%	0.00%	17.48%	82.52%	0.00%	0.00%	0.00%	93.77%	6.23%	0.00%	0.00%	94.68%	5.32%
A4L		303239	18246	4215	5116	4192	31	0	0	4058	325	0	0	3966	417	392	1902	2071	18	17682	187	890	95	4383	16786	0	909	3474	0	0	0	3973	410	0	0	4050	333	100.00%	6.02%	1.39%	1.69%	1.38%	0.01%	0.00%	0.00%	1.34%	0.11%	0.00%	0.00%	1.31%	0.14%	0.13%	0.63%	0.68%	0.01%	5.83%	0.06%	0.29%	0.03%	1.45%	5.54%	0.00%	0.30%	1.15%	0.00%	0.00%	0.00%	1.31%	0.14%	0.00%	0.00%	1.34%	0.11%	100.00%	6.02%	82.39%	28.93%	99.45%	0.74%	0.00%	0.00%	92.58%	7.42%	0.00%	0.00%	90.49%	9.51%	8.94%	43.39%	47.25%	0.41%	96.91%	4.27%	17.40%	2.17%	26.11%	94.93%	0.00%	20.74%	79.26%	0.00%	0.00%	0.00%	90.65%	9.35%	0.00%	0.00%	92.40%	7.60%
blank2		112333	27073	45	45	45	0	0	0	41	4	0	0	44	1	5	7	32	1	26475	0	0	0	45	23455	0	6	39	0	0	0	44	1	0	0	41	4	100.00%	24.10%	0.04%	0.04%	0.04%	0.00%	0.00%	0.00%	0.04%	0.00%	0.00%	0.00%	0.04%	0.00%	0.00%	0.01%	0.03%	0.00%	23.57%	0.00%	0.00%	0.00%	0.04%	20.88%	0.00%	0.01%	0.03%	0.00%	0.00%	0.00%	0.04%	0.00%	0.00%	0.00%	0.04%	0.00%	100.00%	24.10%	100.00%	0.17%	100.00%	0.00%	0.00%	0.00%	91.11%	8.89%	0.00%	0.00%	97.78%	2.22%	11.11%	15.56%	71.11%	2.22%	97.79%	0.00%	0.00%	0.00%	0.19%	88.59%	0.00%	13.33%	86.67%	0.00%	0.00%	0.00%	97.78%	2.22%	0.00%	0.00%	91.11%	8.89%
A5'R		100934	13177	3470	7488	3459	12	0	0	2475	140	0	0	2266	349	183	795	1627	10	12704	79	2721	30	2615	12402	0	532	2083	0	0	0	2268	347	0	0	2465	150	100.00%	13.06%	3.44%	7.42%	3.43%	0.01%	0.00%	0.00%	2.45%	0.14%	0.00%	0.00%	2.25%	0.35%	0.18%	0.79%	1.61%	0.01%	12.59%	0.08%	2.70%	0.03%	2.59%	12.29%	0.00%	0.53%	2.06%	0.00%	0.00%	0.00%	2.25%	0.34%	0.00%	0.00%	2.44%	0.15%	100.00%	13.06%	46.34%	58.94%	99.68%	0.35%	0.00%	0.00%	94.65%	5.35%	0.00%	0.00%	86.65%	13.35%	7.00%	30.40%	62.22%	0.38%	96.41%	3.02%	36.34%	1.15%	21.09%	97.62%	0.00%	20.34%	79.66%	0.00%	0.00%	0.00%	86.73%	13.27%	0.00%	0.00%	94.26%	5.74%
A5R		146674	32545	17292	24846	17287	7	0	0	13827	691	0	0	10100	4418	828	11270	2408	12	31723	450	6104	181	14518	31288	0	8551	5967	0	0	0	10223	4295	0	0	13803	715	100.00%	22.19%	11.79%	16.94%	11.79%	0.00%	0.00%	0.00%	9.43%	0.47%	0.00%	0.00%	6.89%	3.01%	0.56%	7.68%	1.64%	0.01%	21.63%	0.31%	4.16%	0.12%	9.90%	21.33%	0.00%	5.83%	4.07%	0.00%	0.00%	0.00%	6.97%	2.93%	0.00%	0.00%	9.41%	0.49%	100.00%	22.19%	69.60%	78.32%	99.97%	0.04%	0.00%	0.00%	95.24%	4.76%	0.00%	0.00%	69.57%	30.43%	5.70%	77.63%	16.59%	0.08%	97.47%	3.10%	24.57%	1.25%	46.40%	98.63%	0.00%	58.90%	41.10%	0.00%	0.00%	0.00%	70.42%	29.58%	0.00%	0.00%	95.08%	4.92%
A6'R		186826	8279	1156	4214	1155	1	0	0	570	68	0	0	576	62	71	176	386	5	7932	20	2976	29	638	4100	0	93	545	0	0	0	576	62	0	0	569	69	100.00%	4.43%	0.62%	2.26%	0.62%	0.00%	0.00%	0.00%	0.31%	0.04%	0.00%	0.00%	0.31%	0.03%	0.04%	0.09%	0.21%	0.00%	4.25%	0.01%	1.59%	0.02%	0.34%	2.19%	0.00%	0.05%	0.29%	0.00%	0.00%	0.00%	0.31%	0.03%	0.00%	0.00%	0.30%	0.04%	100.00%	4.43%	27.43%	53.13%	99.91%	0.09%	0.00%	0.00%	89.34%	10.66%	0.00%	0.00%	90.28%	9.72%	11.13%	27.59%	60.50%	0.78%	95.81%	3.13%	70.62%	4.55%	15.56%	51.69%	0.00%	14.58%	85.42%	0.00%	0.00%	0.00%	90.28%	9.72%	0.00%	0.00%	89.18%	10.82%
A6R		145117	43857	27032	34042	27027	5	0	0	20315	1138	0	0	12051	9402	1359	14767	5308	19	42929	1063	4759	322	21453	41311	0	13595	7858	0	0	0	12204	9249	0	0	20282	1171	100.00%	30.22%	18.63%	23.46%	18.62%	0.00%	0.00%	0.00%	14.00%	0.78%	0.00%	0.00%	8.30%	6.48%	0.94%	10.18%	3.66%	0.01%	29.58%	0.73%	3.28%	0.22%	14.78%	28.47%	0.00%	9.37%	5.41%	0.00%	0.00%	0.00%	8.41%	6.37%	0.00%	0.00%	13.98%	0.81%	100.00%	30.22%	79.41%	79.30%	99.98%	0.02%	0.00%	0.00%	94.70%	5.30%	0.00%	0.00%	56.17%	43.83%	6.33%	68.83%	24.74%	0.09%	97.88%	4.96%	13.98%	1.50%	51.93%	96.23%	0.00%	63.37%	36.63%	0.00%	0.00%	0.00%	56.89%	43.11%	0.00%	0.00%	94.54%	5.46%
A5'L		52430	7222	2065	4215	2058	7	0	0	1517	102	0	0	1425	194	146	533	928	12	6975	90	1261	31	1619	6800	0	332	1287	0	0	0	1425	194	0	0	1512	107	100.00%	13.77%	3.94%	8.04%	3.93%	0.01%	0.00%	0.00%	2.89%	0.19%	0.00%	0.00%	2.72%	0.37%	0.28%	1.02%	1.77%	0.02%	13.30%	0.17%	2.41%	0.06%	3.09%	12.97%	0.00%	0.63%	2.45%	0.00%	0.00%	0.00%	2.72%	0.37%	0.00%	0.00%	2.88%	0.20%	100.00%	13.77%	48.99%	60.43%	99.66%	0.34%	0.00%	0.00%	93.70%	6.30%	0.00%	0.00%	88.02%	11.98%	9.02%	32.92%	57.32%	0.74%	96.58%	5.56%	29.92%	1.91%	23.81%	97.49%	0.00%	20.51%	79.49%	0.00%	0.00%	0.00%	88.02%	11.98%	0.00%	0.00%	93.39%	6.61%
A5L		115962	14223	3759	8360	3747	12	0	0	2640	112	0	0	2335	417	332	1751	663	6	13856	123	3385	68	2752	13608	0	1302	1450	0	0	0	1837	915	0	0	2483	269	100.00%	12.27%	3.24%	7.21%	3.23%	0.01%	0.00%	0.00%	2.28%	0.10%	0.00%	0.00%	2.01%	0.36%	0.29%	1.51%	0.57%	0.01%	11.95%	0.11%	2.92%	0.06%	2.37%	11.73%	0.00%	1.12%	1.25%	0.00%	0.00%	0.00%	1.58%	0.79%	0.00%	0.00%	2.14%	0.23%	100.00%	12.27%	44.96%	60.33%	99.68%	0.32%	0.00%	0.00%	95.93%	4.07%	0.00%	0.00%	84.85%	15.15%	12.06%	63.63%	24.09%	0.22%	97.42%	4.47%	40.49%	2.47%	20.22%	98.21%	0.00%	47.31%	52.69%	0.00%	0.00%	0.00%	66.75%	33.25%	0.00%	0.00%	90.23%	9.77%
A6'L		267731	8301	1806	5052	1805	1	0	0	917	107	0	0	915	109	140	284	595	5	7955	70	3180	70	1024	7484	0	237	787	0	0	0	866	158	0	0	885	139	100.00%	3.10%	0.67%	1.89%	0.67%	0.00%	0.00%	0.00%	0.34%	0.04%	0.00%	0.00%	0.34%	0.04%	0.05%	0.11%	0.22%	0.00%	2.97%	0.03%	1.19%	0.03%	0.38%	2.80%	0.00%	0.09%	0.29%	0.00%	0.00%	0.00%	0.32%	0.06%	0.00%	0.00%	0.33%	0.05%	100.00%	3.10%	35.75%	63.51%	99.94%	0.06%	0.00%	0.00%	89.55%	10.45%	0.00%	0.00%	89.36%	10.64%	13.67%	27.73%	58.11%	0.49%	95.83%	6.84%	62.95%	6.84%	13.68%	94.08%	0.00%	23.14%	76.86%	0.00%	0.00%	0.00%	84.57%	15.43%	0.00%	0.00%	86.43%	13.57%
A6L		95783	18309	6221	11645	6213	10	0	0	4582	187	0	0	3629	1140	440	2719	1586	24	17945	293	3826	106	4769	17586	0	2551	2218	0	0	0	2636	2133	0	0	4385	384	100.00%	19.12%	6.49%	12.16%	6.49%	0.01%	0.00%	0.00%	4.78%	0.20%	0.00%	0.00%	3.79%	1.19%	0.46%	2.84%	1.66%	0.03%	18.74%	0.31%	3.99%	0.11%	4.98%	18.36%	0.00%	2.66%	2.32%	0.00%	0.00%	0.00%	2.75%	2.23%	0.00%	0.00%	4.58%	0.40%	100.00%	19.12%	53.42%	64.89%	99.87%	0.16%	0.00%	0.00%	96.08%	3.92%	0.00%	0.00%	76.10%	23.90%	9.23%	57.01%	33.26%	0.50%	98.01%	6.14%	32.86%	2.22%	27.12%	98.00%	0.00%	53.49%	46.51%	0.00%	0.00%	0.00%	55.27%	44.73%	0.00%	0.00%	91.95%	8.05%
blank_spleen		50647	50237	2	4	2	0	0	0	2	0	0	0	2	0	0	0	2	0	47927	0	2	0	2	33211	0	0	2	0	0	0	2	0	0	0	2	0	100.00%	99.19%	0.00%	0.01%	0.00%	0.00%	0.00%	0.00%	0.00%	0.00%	0.00%	0.00%	0.00%	0.00%	0.00%	0.00%	0.00%	0.00%	94.63%	0.00%	0.00%	0.00%	0.00%	65.57%	0.00%	0.00%	0.00%	0.00%	0.00%	0.00%	0.00%	0.00%	0.00%	0.00%	0.00%	0.00%	100.00%	99.19%	50.00%	0.01%	100.00%	0.00%	0.00%	0.00%	100.00%	0.00%	0.00%	0.00%	100.00%	0.00%	0.00%	0.00%	100.00%	0.00%	95.40%	0.00%	50.00%	0.00%	0.01%	69.29%	0.00%	0.00%	100.00%	0.00%	0.00%	0.00%	100.00%	0.00%	0.00%	0.00%	100.00%	0.00%
blank_spleen1		108537	106359	3	4	3	0	0	0	3	0	0	0	3	0	0	0	3	0	105612	0	1	0	3	83195	0	0	3	0	0	0	3	0	0	0	3	0	100.00%	97.99%	0.00%	0.00%	0.00%	0.00%	0.00%	0.00%	0.00%	0.00%	0.00%	0.00%	0.00%	0.00%	0.00%	0.00%	0.00%	0.00%	97.31%	0.00%	0.00%	0.00%	0.00%	76.65%	0.00%	0.00%	0.00%	0.00%	0.00%	0.00%	0.00%	0.00%	0.00%	0.00%	0.00%	0.00%	100.00%	97.99%	75.00%	0.00%	100.00%	0.00%	0.00%	0.00%	100.00%	0.00%	0.00%	0.00%	100.00%	0.00%	0.00%	0.00%	100.00%	0.00%	99.30%	0.00%	25.00%	0.00%	0.00%	78.77%	0.00%	0.00%	100.00%	0.00%	0.00%	0.00%	100.00%	0.00%	0.00%	0.00%	100.00%	0.00%
A'5s		219737	209371	16687	176754	16685	2	0	0	6414	4	0	0	6381	37	8	5383	1027	0	207905	14	13478	2	6418	207541	0	1778	4640	0	0	0	6153	265	0	0	6412	6	100.00%	95.28%	7.59%	80.44%	7.59%	0.00%	0.00%	0.00%	2.92%	0.00%	0.00%	0.00%	2.90%	0.02%	0.00%	2.45%	0.47%	0.00%	94.62%	0.01%	6.13%	0.00%	2.92%	94.45%	0.00%	0.81%	2.11%	0.00%	0.00%	0.00%	2.80%	0.12%	0.00%	0.00%	2.92%	0.00%	100.00%	95.28%	9.44%	85.02%	99.99%	0.01%	0.00%	0.00%	99.94%	0.06%	0.00%	0.00%	99.42%	0.58%	0.12%	83.87%	16.00%	0.00%	99.30%	0.22%	7.63%	0.03%	3.09%	99.82%	0.00%	27.70%	72.30%	0.00%	0.00%	0.00%	95.87%	4.13%	0.00%	0.00%	99.91%	0.09%
A5s		233938	224256	5024	211866	5024	0	0	0	2805	2	0	0	2764	43	2	2465	339	1	221868	8	6843	0	2807	218779	0	1396	1411	0	0	0	2430	377	0	0	2805	2	100.00%	95.86%	2.15%	90.57%	2.15%	0.00%	0.00%	0.00%	1.20%	0.00%	0.00%	0.00%	1.18%	0.02%	0.00%	1.05%	0.14%	0.00%	94.84%	0.00%	2.93%	0.00%	1.20%	93.52%	0.00%	0.60%	0.60%	0.00%	0.00%	0.00%	1.04%	0.16%	0.00%	0.00%	1.20%	0.00%	100.00%	95.86%	2.37%	95.49%	100.00%	0.00%	0.00%	0.00%	99.93%	0.07%	0.00%	0.00%	98.47%	1.53%	0.07%	87.82%	12.08%	0.04%	98.94%	0.29%	3.23%	0.00%	1.28%	98.61%	0.00%	49.73%	50.27%	0.00%	0.00%	0.00%	86.57%	13.43%	0.00%	0.00%	99.93%	0.07%
A'6s		740215	715707	14051	647372	14049	2	0	0	2156	3	0	0	555	1604	12	2006	139	2	697008	1456	35620	2	2159	695092	0	1881	278	0	0	0	442	1717	0	0	2148	11	100.00%	96.69%	1.90%	87.46%	1.90%	0.00%	0.00%	0.00%	0.29%	0.00%	0.00%	0.00%	0.07%	0.22%	0.00%	0.27%	0.02%	0.00%	94.16%	0.20%	4.81%	0.00%	0.29%	93.90%	0.00%	0.25%	0.04%	0.00%	0.00%	0.00%	0.06%	0.23%	0.00%	0.00%	0.29%	0.00%	100.00%	96.69%	2.17%	92.88%	99.99%	0.01%	0.00%	0.00%	99.86%	0.14%	0.00%	0.00%	25.71%	74.29%	0.56%	92.91%	6.44%	0.09%	97.39%	67.44%	5.50%	0.09%	0.31%	99.73%	0.00%	87.12%	12.88%	0.00%	0.00%	0.00%	20.47%	79.53%	0.00%	0.00%	99.49%	0.51%
A6s		1071065	1039895	38246	1011801	38244	4	0	0	27095	17	0	0	5908	21204	65	25302	1744	1	1025137	12156	39094	6	27112	1022919	0	24079	3033	0	0	0	3548	23564	0	0	27074	38	100.00%	97.09%	3.57%	94.47%	3.57%	0.00%	0.00%	0.00%	2.53%	0.00%	0.00%	0.00%	0.55%	1.98%	0.01%	2.36%	0.16%	0.00%	95.71%	1.13%	3.65%	0.00%	2.53%	95.50%	0.00%	2.25%	0.28%	0.00%	0.00%	0.00%	0.33%	2.20%	0.00%	0.00%	2.53%	0.00%	100.00%	97.09%	3.78%	98.70%	99.99%	0.01%	0.00%	0.00%	99.94%	0.06%	0.00%	0.00%	21.79%	78.21%	0.24%	93.32%	6.43%	0.00%	98.58%	44.84%	3.86%	0.02%	2.65%	99.78%	0.00%	88.81%	11.19%	0.00%	0.00%	0.00%	13.09%	86.91%	0.00%	0.00%	99.86%	0.14%
blank3		20534	414	0	0	0	0	0	0	0	0	0	0	0	0	0	0	0	0	375	0	0	0	0	369	0	0	0	0	0	0	0	0	0	0	0	0	100.00%	2.02%	0.00%	0.00%	0.00%	0.00%	0.00%	0.00%	0.00%	0.00%	0.00%	0.00%	0.00%	0.00%	0.00%	0.00%	0.00%	0.00%	1.83%	0.00%	0.00%	0.00%	0.00%	1.80%	0.00%	0.00%	0.00%	0.00%	0.00%	0.00%	0.00%	0.00%	0.00%	0.00%	0.00%	0.00%	100.00%	2.02%	####	0.00%	####	####	####	####	####	####	####	####	####	####	####	####	####	####	90.58%	####	####	####	0.00%	98.40%	####	####	####	####	####	####	####	####	####	####	####	####
A7'R		253830	9701	5018	7128	4963	74	0	0	1266	461	0	0	683	1044	552	861	309	5	9124	959	2025	416	1727	8899	0	1225	502	0	0	0	602	1125	0	0	1204	523	100.00%	3.82%	1.98%	2.81%	1.96%	0.03%	0.00%	0.00%	0.50%	0.18%	0.00%	0.00%	0.27%	0.41%	0.22%	0.34%	0.12%	0.00%	3.59%	0.38%	0.80%	0.16%	0.68%	3.51%	0.00%	0.48%	0.20%	0.00%	0.00%	0.00%	0.24%	0.44%	0.00%	0.00%	0.47%	0.21%	100.00%	3.82%	70.40%	78.12%	98.90%	1.47%	0.00%	0.00%	73.31%	26.69%	0.00%	0.00%	39.55%	60.45%	31.96%	49.86%	17.89%	0.29%	94.05%	55.53%	28.41%	24.09%	19.41%	97.53%	0.00%	70.93%	29.07%	0.00%	0.00%	0.00%	34.86%	65.14%	0.00%	0.00%	69.72%	30.28%
A7R		204716	8905	1883	5255	1881	2	0	0	856	89	0	0	639	306	130	544	271	0	8279	170	3276	52	945	8071	0	509	436	0	0	0	519	426	0	0	821	124	100.00%	4.35%	0.92%	2.57%	0.92%	0.00%	0.00%	0.00%	0.42%	0.04%	0.00%	0.00%	0.31%	0.15%	0.06%	0.27%	0.13%	0.00%	4.04%	0.08%	1.60%	0.03%	0.46%	3.94%	0.00%	0.25%	0.21%	0.00%	0.00%	0.00%	0.25%	0.21%	0.00%	0.00%	0.40%	0.06%	100.00%	4.35%	35.83%	63.47%	99.89%	0.11%	0.00%	0.00%	90.58%	9.42%	0.00%	0.00%	67.62%	32.38%	13.76%	57.57%	28.68%	0.00%	92.97%	17.99%	62.34%	5.50%	11.71%	97.49%	0.00%	53.86%	46.14%	0.00%	0.00%	0.00%	54.92%	45.08%	0.00%	0.00%	86.88%	13.12%
A8'R		412818	18453	8475	13383	8463	13	0	0	1583	326	0	0	1166	743	484	1079	338	8	17349	583	4767	224	1909	17139	0	1209	700	0	0	0	969	940	0	0	1459	450	100.00%	4.47%	2.05%	3.24%	2.05%	0.00%	0.00%	0.00%	0.38%	0.08%	0.00%	0.00%	0.28%	0.18%	0.12%	0.26%	0.08%	0.00%	4.20%	0.14%	1.15%	0.05%	0.46%	4.15%	0.00%	0.29%	0.17%	0.00%	0.00%	0.00%	0.23%	0.23%	0.00%	0.00%	0.35%	0.11%	100.00%	4.47%	63.33%	77.14%	99.86%	0.15%	0.00%	0.00%	82.92%	17.08%	0.00%	0.00%	61.08%	38.92%	25.35%	56.52%	17.71%	0.42%	94.02%	30.54%	35.62%	11.73%	11.14%	98.79%	0.00%	63.33%	36.67%	0.00%	0.00%	0.00%	50.76%	49.24%	0.00%	0.00%	76.43%	23.57%
A8R		145344	7899	3426	5112	3406	26	0	0	869	257	0	0	714	412	300	520	303	3	7426	326	1637	218	1126	7250	0	623	503	0	0	0	615	511	0	0	835	291	100.00%	5.43%	2.36%	3.52%	2.34%	0.02%	0.00%	0.00%	0.60%	0.18%	0.00%	0.00%	0.49%	0.28%	0.21%	0.36%	0.21%	0.00%	5.11%	0.22%	1.13%	0.15%	0.77%	4.99%	0.00%	0.43%	0.35%	0.00%	0.00%	0.00%	0.42%	0.35%	0.00%	0.00%	0.57%	0.20%	100.00%	5.43%	67.02%	68.84%	99.42%	0.76%	0.00%	0.00%	77.18%	22.82%	0.00%	0.00%	63.41%	36.59%	26.64%	46.18%	26.91%	0.27%	94.01%	28.95%	32.02%	19.36%	15.53%	97.63%	0.00%	55.33%	44.67%	0.00%	0.00%	0.00%	54.62%	45.38%	0.00%	0.00%	74.16%	25.84%
A7'L		207119	4659	1212	2127	1211	1	0	0	562	51	0	0	528	85	99	203	309	2	4413	68	889	30	613	4207	0	130	483	0	0	0	513	100	0	0	526	87	100.00%	2.25%	0.59%	1.03%	0.58%	0.00%	0.00%	0.00%	0.27%	0.02%	0.00%	0.00%	0.25%	0.04%	0.05%	0.10%	0.15%	0.00%	2.13%	0.03%	0.43%	0.01%	0.30%	2.03%	0.00%	0.06%	0.23%	0.00%	0.00%	0.00%	0.25%	0.05%	0.00%	0.00%	0.25%	0.04%	100.00%	2.25%	56.98%	48.20%	99.92%	0.08%	0.00%	0.00%	91.68%	8.32%	0.00%	0.00%	86.13%	13.87%	16.15%	33.12%	50.41%	0.33%	94.72%	11.09%	41.80%	4.89%	14.57%	95.33%	0.00%	21.21%	78.79%	0.00%	0.00%	0.00%	83.69%	16.31%	0.00%	0.00%	85.81%	14.19%
A7L		166063	9951	1713	5442	1704	11	0	0	552	57	0	0	538	71	99	195	311	4	9451	60	3608	34	609	5949	0	131	478	0	0	0	515	94	0	0	518	91	100.00%	5.99%	1.03%	3.28%	1.03%	0.01%	0.00%	0.00%	0.33%	0.03%	0.00%	0.00%	0.32%	0.04%	0.06%	0.12%	0.19%	0.00%	5.69%	0.04%	2.17%	0.02%	0.37%	3.58%	0.00%	0.08%	0.29%	0.00%	0.00%	0.00%	0.31%	0.06%	0.00%	0.00%	0.31%	0.05%	100.00%	5.99%	31.48%	57.58%	99.47%	0.64%	0.00%	0.00%	90.64%	9.36%	0.00%	0.00%	88.34%	11.66%	16.26%	32.02%	51.07%	0.66%	94.98%	9.85%	66.30%	5.58%	10.24%	62.95%	0.00%	21.51%	78.49%	0.00%	0.00%	0.00%	84.56%	15.44%	0.00%	0.00%	85.06%	14.94%
A8'L		385504	10652	1199	1574	1198	4	0	0	555	2	0	0	520	37	14	285	255	3	10183	14	353	2	557	10094	0	139	418	0	0	0	472	85	0	0	550	7	100.00%	2.76%	0.31%	0.41%	0.31%	0.00%	0.00%	0.00%	0.14%	0.00%	0.00%	0.00%	0.13%	0.01%	0.00%	0.07%	0.07%	0.00%	2.64%	0.00%	0.09%	0.00%	0.14%	2.62%	0.00%	0.04%	0.11%	0.00%	0.00%	0.00%	0.12%	0.02%	0.00%	0.00%	0.14%	0.00%	100.00%	2.76%	76.18%	15.46%	99.92%	0.33%	0.00%	0.00%	99.64%	0.36%	0.00%	0.00%	93.36%	6.64%	2.51%	51.17%	45.78%	0.54%	95.60%	2.51%	22.43%	0.36%	5.52%	99.13%	0.00%	24.96%	75.04%	0.00%	0.00%	0.00%	84.74%	15.26%	0.00%	0.00%	98.74%	1.26%
A8L		215620	4150	1604	2316	1598	9	0	0	381	89	0	0	359	111	114	155	199	2	3961	101	695	77	470	3848	0	156	314	0	0	0	350	120	0	0	362	108	100.00%	1.92%	0.74%	1.07%	0.74%	0.00%	0.00%	0.00%	0.18%	0.04%	0.00%	0.00%	0.17%	0.05%	0.05%	0.07%	0.09%	0.00%	1.84%	0.05%	0.32%	0.04%	0.22%	1.78%	0.00%	0.07%	0.15%	0.00%	0.00%	0.00%	0.16%	0.06%	0.00%	0.00%	0.17%	0.05%	100.00%	1.92%	69.26%	58.47%	99.63%	0.56%	0.00%	0.00%	81.06%	18.94%	0.00%	0.00%	76.38%	23.62%	24.26%	32.98%	42.34%	0.43%	95.45%	21.49%	30.01%	16.38%	12.21%	97.15%	0.00%	33.19%	66.81%	0.00%	0.00%	0.00%	74.47%	25.53%	0.00%	0.00%	77.02%	22.98%
wash		32	3	1	1	1	0	0	0	0	0	0	0	0	0	0	0	0	0	3	0	0	0	0	3	0	0	0	0	0	0	0	0	0	0	0	0	100.00%	9.38%	3.13%	3.13%	3.13%	0.00%	0.00%	0.00%	0.00%	0.00%	0.00%	0.00%	0.00%	0.00%	0.00%	0.00%	0.00%	0.00%	9.38%	0.00%	0.00%	0.00%	0.00%	9.38%	0.00%	0.00%	0.00%	0.00%	0.00%	0.00%	0.00%	0.00%	0.00%	0.00%	0.00%	0.00%	100.00%	9.38%	100.00%	33.33%	100.00%	0.00%	####	####	####	####	####	####	####	####	####	####	####	####	100.00%	####	0.00%	####	0.00%	100.00%	####	####	####	####	####	####	####	####	####	####	####	####
A7'R1		184434	7531	3239	4503	3235	4	0	0	337	163	0	0	321	179	200	162	137	1	7143	155	1205	139	500	7022	0	260	240	0	0	0	298	202	0	0	319	181	100.00%	4.08%	1.76%	2.44%	1.75%	0.00%	0.00%	0.00%	0.18%	0.09%	0.00%	0.00%	0.17%	0.10%	0.11%	0.09%	0.07%	0.00%	3.87%	0.08%	0.65%	0.08%	0.27%	3.81%	0.00%	0.14%	0.13%	0.00%	0.00%	0.00%	0.16%	0.11%	0.00%	0.00%	0.17%	0.10%	100.00%	4.08%	71.93%	63.04%	99.88%	0.12%	0.00%	0.00%	67.40%	32.60%	0.00%	0.00%	64.20%	35.80%	40.00%	32.40%	27.40%	0.20%	94.85%	31.00%	26.76%	27.80%	7.12%	98.31%	0.00%	52.00%	48.00%	0.00%	0.00%	0.00%	59.60%	40.40%	0.00%	0.00%	63.80%	36.20%
A7R1		258256	9420	3545	4666	3541	5	0	0	435	278	0	0	407	306	323	177	210	3	8619	289	1021	263	713	8431	0	368	345	0	0	0	392	321	0	0	406	307	100.00%	3.65%	1.37%	1.81%	1.37%	0.00%	0.00%	0.00%	0.17%	0.11%	0.00%	0.00%	0.16%	0.12%	0.13%	0.07%	0.08%	0.00%	3.34%	0.11%	0.40%	0.10%	0.28%	3.26%	0.00%	0.14%	0.13%	0.00%	0.00%	0.00%	0.15%	0.12%	0.00%	0.00%	0.16%	0.12%	100.00%	3.65%	75.98%	54.14%	99.89%	0.14%	0.00%	0.00%	61.01%	38.99%	0.00%	0.00%	57.08%	42.92%	45.30%	24.82%	29.45%	0.42%	91.50%	40.53%	21.88%	36.89%	8.46%	97.82%	0.00%	51.61%	48.39%	0.00%	0.00%	0.00%	54.98%	45.02%	0.00%	0.00%	56.94%	43.06%
A8'R1		278056	9832	4215	6833	4208	7	0	0	448	93	0	0	378	163	167	237	137	0	9407	115	2493	60	541	9312	0	272	269	0	0	0	329	212	0	0	392	149	100.00%	3.54%	1.52%	2.46%	1.51%	0.00%	0.00%	0.00%	0.16%	0.03%	0.00%	0.00%	0.14%	0.06%	0.06%	0.09%	0.05%	0.00%	3.38%	0.04%	0.90%	0.02%	0.19%	3.35%	0.00%	0.10%	0.10%	0.00%	0.00%	0.00%	0.12%	0.08%	0.00%	0.00%	0.14%	0.05%	100.00%	3.54%	61.69%	72.64%	99.83%	0.17%	0.00%	0.00%	82.81%	17.19%	0.00%	0.00%	69.87%	30.13%	30.87%	43.81%	25.32%	0.00%	95.68%	21.26%	36.48%	11.09%	5.81%	98.99%	0.00%	50.28%	49.72%	0.00%	0.00%	0.00%	60.81%	39.19%	0.00%	0.00%	72.46%	27.54%
A8R1		120458	6143	2015	2873	2007	9	0	0	310	183	0	0	278	215	225	156	111	1	5807	179	819	168	493	5701	0	278	215	0	0	0	245	248	0	0	281	212	100.00%	5.10%	1.67%	2.39%	1.67%	0.01%	0.00%	0.00%	0.26%	0.15%	0.00%	0.00%	0.23%	0.18%	0.19%	0.13%	0.09%	0.00%	4.82%	0.15%	0.68%	0.14%	0.41%	4.73%	0.00%	0.23%	0.18%	0.00%	0.00%	0.00%	0.20%	0.21%	0.00%	0.00%	0.23%	0.18%	100.00%	5.10%	70.14%	49.47%	99.60%	0.45%	0.00%	0.00%	62.88%	37.12%	0.00%	0.00%	56.39%	43.61%	45.64%	31.64%	22.52%	0.20%	94.53%	36.31%	28.51%	34.08%	8.65%	98.17%	0.00%	56.39%	43.61%	0.00%	0.00%	0.00%	49.70%	50.30%	0.00%	0.00%	57.00%	43.00%

Fig 5c-f_supplementary
M1_24hrs	a				b				c				d				e				f			
	6.92	6.92	6.92	6.92	2.8	7.13	2.35	2.68	4.17	6.43	2.22	2.87	14.9	14.86	14.66		15.45	15.55	16.31		17.06	17.43	19.6	
																								
M1_72hrs	a				b				c				d				e				f			
	6.92	7.09	4.52	3.46	2.8	7.13	2.35	2.68	4.17	6.43	2.22	2.87	90.8	90.8	89.06	90.63	76.74	74.16	80.57	85.27	43.27	61.74	46.84	43.64
																								
M2_24hrs	a				b				c				d				e				f			
	5.44	6.79	9.85	5.95	7.92	9.27	5.96	7.33	8.49	2.85	7.78	7.55	12.71	17.12	16.62		13.67	20.04	17.76		21.85	24.37	23.9	
																								
M2_72hrs	a				b				c				d				e				f			
	5.44	6.79	9.85	5.95	7.92	9.27	5.96	7.33	8.49	2.85	7.78	7.55	15.49	11.87	14		20.89	10.15	13.24		23.5	26.13	23.4	

Fig 6a_supplementary
Group	d			e			f		
% of FITC	18.69	22.12	20.1	29.33	33.22	28.16	34.48	38.81	36.78

Supplementary figure 1 (Athymic nude mice)
1. Body weight
	Control	Control	Control	Control	Control	Control	Control	Control	Previous stroke	Previous stroke	Previous stroke	Previous stroke	Previous stroke	Previous stroke	Previous stroke	Previous stroke
0	25	24	24	23	23				25	24	24	25	26			
1	25	25	21	24	24				24	24	20	25	24			
3	23	22	21	20	22				22	23	20	21	22			
5	22	22	20	21	23				21	22	22	22	21			
7	21	25	21	22	24				20	21	20	23	22			

2. mNSS
	Control	Control	Control	Control	Control	Control	Control	Control	Control	Control	Previous stroke	Previous stroke	Previous stroke	Previous stroke	Previous stroke	Previous stroke	Previous stroke	Previous stroke	Previous stroke	Previous stroke
1	7	7	8	10	8						7	8	9	7	8					
3	7	5	6	6	6						5	7	6	5	6					
5	7	6	6	6	5						5	6	6	6	5					
7	5	6	5	4	4						3	5	4	4	4					

3. Rotarod
	Control	Control	Control	Control	Control	Control	Control	Control	Control	Previous stroke	Previous stroke	Previous stroke	Previous stroke	Previous stroke	Previous stroke	Previous stroke	Previous stroke	Previous stroke
1	20.19	18.9	13.9	12.89	20.25					24.78	21.94	19.03	18.99	23.87				
3	24.92	27.98	15.79	16.9	25.19					28.9	32.7	24.19	21.5	20.91				
5	43.09	43.15	29.01	28.08	45.07					47.9	41.72	45.29	38.12	33.29				
7	78.8	61.56	45.02	56.7	60.89					67.15	50.49	59.13	60.1	49.39				

4. Sectioning volume
	Control	Control	Control	Control	Previous stroke	Previous stroke	Previous stroke	Previous stroke
1	22.6235	19.87313			23.4568	21.897		
3	17.9807	16.1097	15.0198		17.1078	15.8093		
5	14.8943	13.0195	12.0912		10.891	13.9012	11.309	
7	12.0975	9.3019	6.0934		5.1093	4.0964	8.1092	
